# Supplementary material for: Control of Whole Heart Geometry by Intramyocardial Mechano-Feedback: A Model Study
Source: PLoS Comput Biol. 2012 Feb 9;8(2):e1002369. doi: 10.1371/journal.pcbi.1002369 (PMC3276542; doi:10.1371/journal.pcbi.1002369)
Supplement: Text S2 — CircAdapt.txt contains the source text of all MATLAB m-files sequentially with file separating markers. (TXT) [file pcbi.1002369.s002.txt]

$#$Adapt0.m#$#function Adapt0
%function Adapt0;
% Theo Arts, Maastricht University
% April24, 2008, email: t.arts@bf.unimaas.nl

global Par
save ParTemp Par; %saves last intermediate solution

% Assessment of stationarity of flows
Str= '[Par.ValveRVen.q,Par.ValveRArt.q,Par.ValveLVen.q,Par.ValveLArt.q]';
Aux= eval(Str); FlowVec= mean(Aux(2:end,:));
 % test on presence of FlowVec with right size
 if isfield(Par.Adapt, 'FlowVec');
    FlowVecPrev= Par.Adapt.FlowVec;
    if length(FlowVecPrev)~=length(FlowVec);
        FlowVecPrev= 0*FlowVec;
    end
else
    FlowVecPrev= 0*FlowVec;
end
ErrFlow= std(FlowVec-FlowVecPrev)/mean(FlowVec); % instationarity
Par.Adapt.FlowVec= FlowVec;
disp('Flow RVen RArt LVen LArt Err (ml/s), ErrFlow :');
disp(num2str([FlowVec*1e6,ErrFlow],4));
% ---- end flow error calculation

% === identify parameter to make stationary ====
Par.Adapt.StrInOut={...
    'Par.Lv.V',...
    'Par.Rv.V',...
    'Par.La.V',...
    'Par.Ra.V',...
    'Par.TubeLArt.V',...
    'Par.TubeRArt.V',...
    'Par.TubeRVen.V',...
    'Par.TubeLVen.V',...
    };

Par2InOut; %writes to Par.Adapt.In

% Peripheral resistance settings
Par.LRp.R = (Par.General.p0-mean(Par.TubeRVen.p))/Par.General.q0;
Par.RRp.R = Par.General.pDropPulm/mean(Par.RRp.q); % NotEqTo q0 due to shunt flows

% Estimate AV-delay
TauAv=0.185*Par.General.tCycle;
Par.General.TauAv= TauAv;

Par2InOut; %writes to Par.Adapt.Out

% === Faster Steady State
if Par.Adapt.Fast;
    % === if Error==small, ending is made faster
    if size(Par.Adapt.Out,1)>1; % Escape if steady state is reached
        ErrVec= log( Par.Adapt.Out(end,:)./Par.Adapt.In(end,:) );
        if sqrt(mean(ErrVec .^2 ))<0.001
            Par.General.tEnd= Par.General.tEnd-0.5*(Par.General.tEnd-Par.t(end));
        end
    end;
    %=== ERROR criterium on flow stationarity
    SteadyState(0.2); % sets new initial conditions to StrInOut-variables
end
disp(' ');

% get the initial condition for next beat, Par is most compact information to
% start the simulation
Par2SVar; % load physiologic data in record of state variables Par.SVar
%SVarDot= CircSVarDot(0,Par.SVar(end,:)',[]); % Compact Par-structure+++++++
CircSVarDot(0,Par.SVar(end,:)',[]); % Compact Par-structure

return
$#$AdaptExc.m#$#function AdaptExc
%function Par= AdaptExc(Par);
% Simulates adaptation of vessels and chambers to current hemodynamics
% Theo Arts, Maastricht University, April 23, 2008

global Par
save ParTemp Par; %saves intermediate solution
% 
% Assessment of stationarity of flows
Str= '[Par.ValveRVen.q,Par.ValveRArt.q,Par.ValveLVen.q,Par.ValveLArt.q]';
Aux= eval(Str); FlowVec= mean(Aux(2:end,:));
 % test on presence of FlowVec with right size
if isfield(Par.Adapt, 'FlowVec')
    FlowVecPrev= Par.Adapt.FlowVec;
    if length(FlowVecPrev)~=length(FlowVec);
        FlowVecPrev= 0*FlowVec;
    end
else
    FlowVecPrev= 0*FlowVec;
end
ErrFlow= std(FlowVec-FlowVecPrev)/mean(FlowVec);
Par.Adapt.FlowVec= FlowVec;
disp('Flow RVen RAv RArt LVen LAv LArt Err (ml/s), ErrFlow :');
disp(num2str([FlowVec*1e6,ErrFlow],4));
%=== end flow error calculation


%=== Fast adapt convergence to reach steady state
Par.Adapt.StrInOut={...
    'Par.Lv.Sarc.SfPas',...
    'Par.Sv.Sarc.SfPas',...
    'Par.Rv.Sarc.SfPas',...
    'Par.La.Sarc.SfPas',...
    'Par.Ra.Sarc.SfPas',...
    'Par.Lv.AmRef',...
    'Par.Sv.AmRef',...
    'Par.Rv.AmRef',...
    'Par.La.AmRef',...
    'Par.Ra.AmRef',...
    'Par.TubeRVen.AWall',...
    'Par.TubeRArt.AWall',...
    'Par.TubeLVen.AWall',...
    'Par.TubeLArt.AWall',...
    'Par.Peri.pAdapt',...
    'Par.Lv.VWall',...
    'Par.Sv.VWall',...
    'Par.Rv.VWall',...
    'Par.La.VWall',...
    'Par.Ra.VWall',...
    'Par.Ra.V',...
    'Par.Rv.V',...
    'Par.La.V',...
    'Par.Lv.V',...
    'Par.TubeRVen.V',...
    'Par.TubeRArt.V',...
    'Par.TubeLVen.V',...
    'Par.TubeLArt.V',...
 };

%====

if ErrFlow<0.10;

    Par2InOut;% store input signals
    
    % Peripheral resistance settings
    Par.LRp.R = (Par.General.p0-mean(Par.TubeRVen.p))/Par.General.q0;
    Par.RRp.R = Par.General.pDropPulm/mean(Par.RRp.q); % NotEqTo q0 due to shunt flows

    % Estimate AV-delay
    TauAv=0.185*Par.General.tCycle;
    Par.General.TauAv= TauAv;

    %=== Adapt tube wall thickness
    disp('Sequence: LArt,RArt,LVen,RVen')
    Par.TubeLArt= TubeAdapt(Par.TubeLArt,{'WallVolume'});
    Par.TubeRArt= TubeAdapt(Par.TubeRArt,{'WallVolume'});
    Par.TubeLVen= TubeAdapt(Par.TubeLVen,{'WallVolume'});
    Par.TubeRVen= TubeAdapt(Par.TubeRVen,{'WallVolume'});
    
    %=== Adapt sheet properties
    JunctionAdapt; %TriSeg correction of AmRef per sheet by EAmRef
    % anatomical dimensions, i.e. larger septum
    disp('Sequence: La,Ra,Lv,Sv,Rv')
    [Par.La,ELa]= SheetAdapt(Par.La,{'WallVolume','WallArea','EcmStress'});
    [Par.Ra,ERa]= SheetAdapt(Par.Ra,{'WallVolume','WallArea','EcmStress'});
    [Par.Lv,ELv]= SheetAdapt(Par.Lv,{'WallVolume','WallArea','EcmStress'});
    [Par.Sv,ESv]= SheetAdapt(Par.Sv,{'WallVolume','WallArea','EcmStress'});
    [Par.Rv,ERv]= SheetAdapt(Par.Rv,{'WallVolume','WallArea','EcmStress'});

    %=== Adapt pericardium
    Par.Peri=PeriAdapt(Par.Peri);
    
    ErrSheet=sqrt(mean([ELv,ESv,ERv,ELa,ERa].^2));% RMS error

    disp(['VWall(ml)= ',num2str( 1e6*(Par.Lv.VWall+Par.Sv.VWall) )]);
    disp(['ErrSheet = ',num2str( ErrSheet )]);
        
    Par2InOut;% store output signals
end


% === if Error==small, ending is made faster
if size(Par.Adapt.Out,1)>1; % Escape if steady state is reached
    ErrVec= log( Par.Adapt.Out(end,:)./Par.Adapt.In(end,:) );
    if sqrt(mean(ErrVec .^2 ))<0.001
        Par.General.tEnd= Par.General.tEnd-0.5*(Par.General.tEnd-Par.t(end));
    end
end;
% === Faster Steady State
if Par.Adapt.Fast;
    %=== ERROR criterium on flow stationarity
    SteadyState(0.2); % sets new initial conditions to StrInOut-variables
end
disp(' ');

%=== make ready for next beat
Par2SVar;
CircSVarDot(0,Par.SVar(end,:)',[]);
return


%==========================================================================
% Auxilary functions <<<<<<<<<<<<<<<<<<<<<<<<<<<<<<<<<<<<<<<<<<<<<<<<<<<<<<
%==========================================================================
function Peri=PeriAdapt(Peri)
pMax = max(Peri.p);
Fac_pMax= Peri.pAdapt/pMax;
Peri.VRef= Peri.VRef/(Fac_pMax^(0.3/Peri.k));
disp(['Pericard adaptation: ',num2str(log(Fac_pMax))]);
return

function JunctionAdapt
% Adjustment factor for Adapt.SfPasMax for sheets around junctions
% Keeps total heart geometry in shape by variation of passive stiffness
% per sheet. Heuristic approach, not much physiological background.
% EAmRef= needed increase of area AmRef, (value>0) ->  dilatation
global Par
AL=Par.Lv.AmRef;
AS=Par.Sv.AmRef;
AR=Par.Rv.AmRef;
Par.Lv.EAmRef= 0;
% Par.Sv.EAmRef= 5*log( AL*AR/((AL+AR)*AS*1.5) );
Par.Sv.EAmRef= 5*log( AL*AR/((AL+AR)*AS*1.0) );% larger Sv.AmRef
Par.Rv.EAmRef= 0;
return
$#$AdaptRest.m#$#function AdaptRest
%function Par= AdaptRest(Par);
% Simulates adaptation of vessels and chambers to current hemodynamics

global Par
save ParTemp Par; %saves intermediate solution

%=== ERROR criterium on flow stationarity
FlowVec= mean([Par.ValveRVen.q,Par.ValveRArt.q,...
    Par.ValveLVen.q,Par.ValveLArt.q]);
if isfield(Par.Adapt, 'FlowVec')
    FlowVecPrev= Par.Adapt.FlowVec;
    if length(FlowVecPrev)~=length(FlowVec);
        FlowVecPrev= 0*FlowVec;
    end
else
    FlowVecPrev= 0*FlowVec;
end
ErrFlow= std(FlowVec-FlowVecPrev)/mean(FlowVec); %...
    %+ abs(1- mean(Par.ValveRVen.q)/Par.General.q0);
Par.Adapt.FlowVec= FlowVec;
disp('Flow RVen RArt LVen LArt Err (ml/s), ErrFlow :');
disp(num2str([FlowVec*1e6,ErrFlow],4));
%=== end flow error calculation

%=== Fast adapt convergence records
Par.Adapt.StrInOut={...
    'Par.Ra.V',...
    'Par.Rv.V',...
    'Par.La.V',...
    'Par.Lv.V',...
    'Par.TubeRVen.V',...
    'Par.TubeRArt.V',...
    'Par.TubeLVen.V',...
    'Par.TubeLArt.V',...
    'Par.TubeRVen.A0',...
    'Par.TubeRArt.A0',...
    'Par.TubeLVen.A0',...
    'Par.TubeLArt.A0',...
     };


%=== Carrying out adaptation
if (ErrFlow<0.05+0.1*Par.Adapt.Fast); % Adaptation only if ErrFlow indicates 'stationarity'

    Par2InOut;% store input signals
    
    % Peripheral resistance settings
    Par.LRp.R = (Par.General.p0-mean(Par.TubeRVen.p))/Par.General.q0;
    Par.RRp.R = Par.General.pDropPulm/mean(Par.RRp.q); % NotEqTo q0 due to shunt flows

    % Estimate AV-delay
    TauAv=0.185*Par.General.tCycle;
    Par.General.TauAv= TauAv;

    %=== Adapt tube diameters
    Par.TubeLArt= TubeAdapt(Par.TubeLArt,{'Diameter'});
    Par.TubeRArt= TubeAdapt(Par.TubeRArt,{'Diameter'});
    Par.TubeLVen= TubeAdapt(Par.TubeLVen,{'Diameter'});
    Par.TubeRVen= TubeAdapt(Par.TubeRVen,{'Diameter'});
    
    if 1 %Adapt valve diameters to tube diameters
        Par.ValveLArt.AOpen=mean(Par.TubeLArt.A);
        Par.ValveRArt.AOpen=mean(Par.TubeRArt.A);
        Par.ValveLVen.AOpen=mean(Par.TubeLVen.A);
        Par.ValveRVen.AOpen=mean(Par.TubeRVen.A);
        Par.ValveLAv.AOpen= 1.5*Par.ValveLArt.AOpen;
        Par.ValveRAv.AOpen= 1.5*Par.ValveRArt.AOpen;
        
        aux=1.0; % factor representing AmDead / Valve Orifice Area
        Par.La.AmDead= aux*mean(Par.ValveLAv.AOpen+Par.ValveLVen.AOpen...
            +Par.ValveASD.AOpen);
        Par.Ra.AmDead= aux*mean(Par.ValveRAv.AOpen+Par.ValveRVen.AOpen...
            +Par.ValveASD.AOpen);
        Par.Lv.AmDead= aux*mean(Par.ValveLAv.AOpen+Par.ValveLArt.AOpen);
        Par.Sv.AmDead= aux*mean(Par.ValveVSD.AOpen);
        Par.Rv.AmDead= aux*mean(Par.ValveRAv.AOpen+Par.ValveRArt.AOpen);

    end
    Par2InOut;% store output signals

end
%---
% === if Error==small, ending is made faster
if size(Par.Adapt.Out,1)>1; % Escape if steady state is reached
    ErrVec= log( Par.Adapt.Out(end,:)./Par.Adapt.In(end,:) );
    if sqrt(mean(ErrVec .^2 ))<0.001
        Par.General.tEnd= Par.General.tEnd-0.5*(Par.General.tEnd-Par.t(end));
    end
end;
% === Faster Steady State
if Par.Adapt.Fast;
    %=== ERROR criterium on flow stationarity
    SteadyState(0.2); % sets new initial conditions to StrInOut-variables
end
disp(' ');

%=== make ready for next beat
Par2SVar;
CircSVarDot(0,Par.SVar(end,:)',[]);

return

$#$CavityMech.m#$#function Cavity= CavityMech(Cavity)
% function Cavity= CavityMech(Cavity);
% Cavity volume -> Cavity pressure
% Structure Cavity.
%       Sarc: [1x1 struct]  : Changed Sarcomere, may contain many patches
%      AmRef: 0.0120        : In      Area with Sarc.Ls=LsRef
%      VWall: 1.0658e-004   : In      Wall volume
%          V: [851x1 double]: In      Cavity volume
%       VDot: [851x1 double]
%         Vm: [851x1 double]
%         Xm: [851x1 double]
%         Ym: [851x1 double]
%         Am: [851x1 double]: Changed Wall area
%         Cm: [851x1 double]: Changed Wall curvature
%          T: [851x1 double]: Changed Wall tension
%     pTrans: [851x1 double]: Changed Transmural pressure
%      DTDAm: [851x1 double]: Changed Wall stiffness
%          p: [851x1 double]: Changed Cavity pressure
%          A: [851x1 double]: Changed Cavity short axis cross-section
%          Z: 0             : Changed Impedance between pIn and p
%        pIn: [851x1 double]: Changed External hemodynamic pressure
%     qRemod: [851x1 double]: Changed Flow used for diameter adaptation
%          Y: []
%       YDot: []
%        Tau: []

% Collecting input
rhob = 1050;
VWall= Cavity.VWall; % wall volume
V    = max(Cavity.V,0);     % cavity volume

% Segment mechanics full sphere
Vm= V+0.5*VWall;           % mid-wall enclosed volume
Cm= (4*pi./(3*Vm)).^(1/3); % curvature=1/radius
Cavity.Am= (4*pi)./Cm.^2;         % mid-wall surface area
Cavity.Cm= Cm;

% Cavity as Sheet is encapsulating the cavity
Cavity= SheetMech(Cavity); % 2D-sheet Am,Cm,VWall,AmRef-> T,

Len= 2* Vm.^(1/3)              ; % estimate of long-axis length LV
A  = (V+0.1*VWall) ./Len       ; % crude estimate of cross-section of a (left) ventricle


% Estimate of tube properties for wave guidance
Cavity.p    = Cavity.pTrans   ; % cavity pressure, assuming pExternal=0
Cavity.A    = A               ; % cross-sectional area for valve inflow and outflow pressure
Cavity.Z    = 0.2*sqrt(rhob*Len.*abs(Cavity.DTDAm))./A; % Compatibitlity with Tube
% Cavity.Z    = 0; % Compatibitlity with Tube

% Initializations
Cavity.pIn   = Cavity.p;
Cavity.VDot  = 0;
Cavity.qRemod= 0;$#$CircAdapt.m#$#function CircAdapt
% function Par= CircAdapt(Par);
% Theo Arts, Maastricht University
% April 24, 2008. Email: t.arts@bf.unimaas.nl
% === Solution of differential equations, defined in global structure 'Par'
% Solution of state variables stored in Par.SVar

global Par

Par.SVar=[];
Par2SVar; Par.SVar=Par.SVar(:,end);

% load general parameters
Dt          = Par.General.Dt;
Par.Adapt.In=[]; Par.Adapt.Out=[]; % reset of storage input/output per beat

% solving differential equations
Par2SVar; % setting initial condition of differential equation in Par.SVar

SVar= Par.SVar(end,:); % sets start condition
% Right atriual activation used as start of heart cycle
% tRa= Par.Ra.Sarc.ActivationDelay;
% Rg = find(tRa>Par.t(end)+Dt); % select relevant RA-triggers
% tRa=tRa(Rg); iRa=1; nRa=length(tRa); % tRa=end points of beats
Par.General.tEnd= Par.t(end)+Par.General.DtSimulation;

while Par.t(end)<Par.General.tEnd-Dt;
    Timing;
    
    % Set simulation interval
    nDt= round(Par.General.tCycle/Dt+1); % number of time points
    TimePoints= Par.General.tCycle*(0:nDt)/nDt;
    % existing solution
    disp(['t= ',num2str(Par.t(end)),';  Time to go= ',...
        num2str(Par.General.tEnd-Par.t(end))]); pause(0.01);

    tol=1e-4; %tol= 1e-4 or 1e-5: trade off accuracy and calculation speed
    opt = odeset('RelTol',tol,'AbsTol',tol);
    [tDummy,SVarAppend]= ode113('CircSVarDot',...
        TimePoints,Par.SVar(end,:),opt); % solving of Differential Equations
    SVar= [SVar(1:end-1,:);SVarAppend(1:end,:)]; %appends 1-beat SVar-vector
    % SVar(end,:) removed because of overlap with next beat
    Par.SVar= SVarAppend;
    CircAdaptDisplay; % display and time course of 1-beat hemodynamics
    % Calculation of changes due to adaptation
    feval(Par.Adapt.FunctionName); % Execute AdaptXX
    % Time courses in Par belong to parameter setting before Adapt-action!
end

Par.SVar= SVar; %state variables of all beats to show trends. Be careful,
% because AdaptXX has been applied, the Par-parameters do not belong to the
% Par.SVar. Only for Adapt0 (= no adaptation), complete SVar
% is compatible with parameter settings.

return
$#$CircAdaptDisplay.m#$#function CircAdaptDisplay
% function P= CircAdaptDisplay
% Theo Arts, Maastricht University
% July 30, 2006, email: t.arts@bf.unimaas.nl
% Reads state variables from Par.SVar,
% makes graphical display of some variables

global Par

CircSVarDot(0,transpose(Par.SVar),[]);

% dependent variables as f(t)
q0          = Par.General.q0;
p0          = Par.General.p0;
tCycle      = Par.General.tCycle;

% scaling of graphics
qSc= Rnd(q0);
VSc= Rnd(q0*tCycle/10);
pSc= Rnd(0.1*p0);

Finish= 0;%++++++++++++++++++no legends
t= Par.t-Par.t(1);

OFFSET= -20;

%==== Hemodynamics
figure(1);
subplot(2,4,[3,4,7,8]); plot(t,[...
    Par.TubeLArt.pIn/pSc,...
    OFFSET+Par.TubeRArt.pIn/pSc,...
    Par.Lv.p/pSc,...
    OFFSET+Par.Rv.p/pSc,...
    Par.Lv.V/VSc,...
    OFFSET+(Par.Rv.V)/VSc,...
    Par.La.V/VSc,...
    OFFSET+Par.Ra.V/VSc,...
    Par.ValveLArt.q/qSc,...
    OFFSET+Par.ValveRArt.q/qSc,...
    Par.ValveLAv.q/qSc,...
    OFFSET+Par.ValveRAv.q/qSc,...
    Par.ValveLVen.q/qSc,...
    OFFSET+Par.ValveRVen.q/qSc,...
    Par.ValveDUCT.q/qSc,...
    Par.ValveVSD.q/qSc,...
    Par.ValveASD.q/qSc]);

if Finish
    legend('pLArt','pRArt','pLv','pRv','VLv','VRv','VLa','VRa','qLArt','qRArt',...
        'qLAv','qRAv','qLVen','qRVen','qDUCT','qRAv','qASD',2);
end
title(['FLOW[',num2str(qSc),']; PRESSURE[',num2str(pSc),']; VOLUME[',...
    num2str(VSc),']']);

Calp= 0.001; CalV= 1e6;
% p-V loops
subplot(2,4,1); plot(...
    CalV*Par.La.V,10*Calp*Par.La.p,...
    CalV*Par.Ra.V,10*Calp*Par.Ra.p,...
    CalV*Par.Lv.V,Calp*Par.Lv.p,...
    CalV*Par.Rv.V,Calp*Par.Rv.p);
if Finish
    legend('La x10','Ra x10','Lv','Rv','Sv',2);
end

%Sf-Ef loops
EfT = [Par.La.Sarc.Ef,...
    Par.Ra.Sarc.Ef,...
    Par.Lv.Sarc.Ef,...
    Par.Sv.Sarc.Ef,...
    Par.Rv.Sarc.Ef,...
    ];
SfT = [Par.La.Sarc.Sf,...
    Par.Ra.Sarc.Sf,...
    Par.Lv.Sarc.Sf,...
    Par.Sv.Sarc.Sf,...
    Par.Rv.Sarc.Sf,...
    ];
subplot(2,4,2); plot(EfT,SfT);
if Finish
    legend('La','Lv','Ra','Rv','Sv',2);
end

% clipped low venous, atrial and ventricular pressures
aux= 1.2*max(max([Par.La.p,Par.Ra.p]))/pSc;
subplot(2,4,5:6); plot(t,[...
    Par.La.p/pSc,...
    Par.Ra.p/pSc,...
    min(aux,Par.Lv.p/pSc),...
    min(aux,Par.Rv.p/pSc),...
    Par.Peri.p/pSc,...
    Par.TubeLVen.pIn/pSc,...
    Par.TubeRVen.pIn/pSc,...
    ]);
if Finish
    legend('pLVen','pRVen','pLa','pRa','pLv','pRv',2);
end

figure(1); pause(0.1);

% figure(2); plot(EfT,SfT);%++++++++++++++++++++++++++++++++


return

%========== AUXILARY FUNCTIONS =============

function X=Rnd(x)
X1= 10^round(log(x)/log(10));
X2=  2^round(log(x/X1)/log(2));
X=X1*X2;
return

$#$CircAdaptMain.m#$#% CircAdaptMain
% Theo Arts, Tammo Delhaas, Joost Lumens
% Version CircAdapt.I5 May, 2008
% email: t.arts@bf.unimaas.nl
%
% CircAdapt is a lumped model of the dynamic circulation. Size of heart
% and bloodvessels adapt to load, as generated by the model itself.
% All variables and parameter are stored in the structure Par with file
% name 'Par'. Hemodynamic data are displayed graphically
% Map of structure 'Par' obtained by execution of 'mapstructure(Par)'
% Used functions: CircNew, CircAdapt, CircAdaptDisplay

clear
global Par;

addpath(pwd);% add current directory to path

if exist('Par.mat','file'); % if Par.mat file is available
    FileName='Par';
    PathName=[pwd,'\'];
    ShowMenu=1;
    while ShowMenu;
        c2=input('[N]ew, [R]eference, [L]oad, [C]ontinue <Enter>: ','s');
        a=[c2,'c']; c=a(1); % convert <Enter> to 'c'
        switch lower(c)
            case('l'); % load file with Par-structure
                [FileName,PathName] = uigetfile('*.mat','Choose file: ');
                load([PathName,FileName]);
                c='c';ShowMenu=false;
            case('r') % load reference file with Par-structure
                load('ParRef');
                c='c';ShowMenu=false;
            case('n'); % new Par-structure from scratch
                CircNew;
                c='c';ShowMenu=false;
            case('c'); % continuation of simulation
                load([PathName,FileName]);
                c='c';ShowMenu=false;
            otherwise
                ShowMenu=true;
        end
    end
else
    if exist('ParRef.mat','file');
        c2=input('[N]ew, [R]eference, [L]oad,: ','s');
        a=[c2,'c']; c=a(1); % convert <Enter> to 'c'
        switch lower(c)
            case('l'); % load file with Par-structure
                [FileName,PathName] = uigetfile('*.mat','Choose file: ');
                load([PathName,FileName]);
                c='c';ShowMenu=false;
            case('r')
                load('ParRef');
                c='c';
            otherwise
                CircNew;
                c='c';
        end
    else
        CircNew; % Parameter initialization, some remodeling rules inclusive
        % Generates parameter structure Par and initial conditions of the variables Par
        c='c';
    end
end


% Default initialization
G=Par.General;
G.DtSimulation=1.5*G.tCycle; % standard duration of simulation

Par.Adapt.FunctionName='Adapt0'; % No adaptation
Par.Adapt.In=[]; Par.Adapt.Out=[]; % reset of storage input/output per beat
Par.Adapt.Fast= 0; % regular beat to beat sequence

%XXXX Menu for changing hemodynamic variables and adaptation condition
OK=1; NY='NY';
while OK;
    disp(' ');
    disp(['[P]ressure                  (kPa): ',num2str(G.p0/1e3)]);
    disp(['[F]low                     (ml/s): ',num2str(G.q0*1e6)]);
    disp(['[T]ime of beat               (ms): ',num2str(G.tCycle*1e3)]);
    disp(['[D]uration simulation         (s): ',num2str(G.DtSimulation)]);
    disp(['Adapt n[O]ne [R]est,[E]xercise   : ',Par.Adapt.FunctionName]);
    disp(['Faster steady state [Y]/[N]      : ',NY(Par.Adapt.Fast+1)]);
    disp( '<Enter> = Continue');
    c1=input('Choose Letter <Enter>: ','s');
    switch lower(c1);
        case 'p'
            G.p0=input('Mean Arterial Pressure (kPa): ')*1e3;
        case 'f'
            G.q0=input('Systemic Flow (ml/s): ')/1e6;
        case 't'
            G.tCycle=input('Cycle Time (ms): ')*1e-3;
        case 'd'
            G.DtSimulation=input('Duration of simulation (s): ');
        case 'o'
            Par.Adapt.FunctionName='Adapt0';
            G.DtSimulation=1.5*G.tCycle;
        case 'r'
            Par.Adapt.FunctionName='AdaptRest';
            G.DtSimulation=50*G.tCycle;
        case 'e'
            Par.Adapt.FunctionName='AdaptExc';
            G.DtSimulation=100*G.tCycle;
        case 'y'
            Par.Adapt.Fast=1;
            G.DtSimulation=max(30*G.tCycle,G.DtSimulation);
        case 'n'
            Par.Adapt.Fast=0;
        otherwise
            OK=0;
    end
end

%WriteSVarFiles; % needed when changing identity of state variables

% === Solves SVar for problem defined in parameter structure 'Par'
Par.General=G;
CircAdapt; %generate solution

%=== Saving State Variables and Model Parameters
save Par Par; %save compact solution as structure Par in file 'Par'
disp('Differential equation has been solved');

CircAdaptDisplay; % graphical display
% Structure Par has been extended with solution for all variables as a
% function of time
$#$CircNew.m#$#function CircNew(varargin)
% function Par= CircNew(varargin);
% Theo Arts, Maastricht University
% May, 2008, email: t.arts@bf.unimaas.nl
% Reference: Arts et al., Am J Physiol Heart Circ Physiol.
% 2005;288:1943-1954.
% Initialization of simulation of hemodynamics and cardiac mechanics
% Left atrium, mitral valve, left ventricle, aortic valve, arteries, venes,
% Right atrium, tricuspid valve, right ventricle, pulmonary arteries, lung
% venes
% Par is a global structure, containing parameters and variables
% with sufficient information to start the problem
% The structure of Par can be viewed by executing <MapStruct(Par)>
% If varargin is something: some properties are copied from Par
% needed functions: Timing, CavityMech, TriSeg

global Par;

%=== Default values
qRest     = 85e-6 ; % Cardiac Output, mean systemic flow
pRest     = 12200 ; % mean systemic blood pressure
pDropPulm = 1500  ; % pressure drop in pulmonary circulation
pResp     = 0*3000; % Thoracic pressure variations
TimeFac   = 1     ; % Time scale for contraction pulse

%==== Copies available Par data in new Par-structure
if nargin== 1; %if INPUT==Par structure, this is used as initial Par
    Par= varargin{1};
    General= Par.General;
    % overwriting of defaults
    if isfield(General,'qRest'    ); qRest= General.qRest    ; end
    if isfield(General,'pRest'    ); qRest= General.pRest    ; end
    if isfield(General,'pDropPulm'); qRest= General.pDropPulm; end
    if isfield(General,'TimeFac'  ); qRest= General.TimeFac  ; end
else
    Par= []; General= []; % default
end
Par.t=0; Par.tDot=1;
%----

%==== Time scaling by Systemic flow for Body size 
tCycleRest   = 0.85*(qRest/85e-6)^(1/3); % HR-scaling: Dawson et al
Dt           = 0.0005*2^round(log(tCycleRest/0.2)/log(2)); % time discretization ODD-solution (s)
DtSimulation = 5.5*tCycleRest  ; % minimum duration of simulation (s), will be rounded to a complete cycle

%==== Default hemodynamics set to rest
tCycle = tCycleRest;
p0     = pRest;
q0     = qRest;
rhob   = 1050        ; % blood density
%-----------------------------

%==== Default Valve properties
Valve.rhob= rhob; % blood density
Valve.q   = 0   ; % initialial condition no flow (SVar)
Valve.qDot= 0   ; % SVarDot

%==== Default Tube properties
Tube.k               = 8.0  ; % stiffness exponent vessel wall fibers, determines ZWave+++++
Tube.Adapt.WallStress= 500e3; % Wall stress at peak (systolic) pressure (Pa)
Tube.Adapt.vFlowMean = 0.17 ; % Mean flow velocity [m/s], Dawson
Tube.Adapt.vImpact   = 3.0  ; % Velocity of possible whole body impact, blood shockwave
Tube.q0              = qRest; % estimated mean tube flow for adaptation
Tube.rhob            = rhob ; % blood density (kgm-3)
%=== default systemic arterial Tube
Tube.p0  = pRest;
Tube.Len = 9.1*qRest^(1/3) ; % Dawson scaling for aortic length
Tube     = TubeInit(Tube)  ; % Wall and lumen size adapted
%-----------------------------------------

%==== Default (LV-) Sarcomere mechanics
%==== Adaptation parameters for sarcomere behavior
Sarc.Adapt.LsBe      = 2.2 ; % end-diastolic sarcomere length with excercise
Sarc.Adapt.LsEe      = 1.75; % end-systolic sarcomere length with excercise
Sarc.Adapt.SfPasMax  = 7500;% maximum passive G= stress/Ls
%==== Default ventricular sarcomere
Sarc.ActivationDelay = 0    ; % time of depolarization set to zero (= p-wave)
Sarc.Ef              = 0.0  ;
Sarc.LsRef           = 2.00 ; % [um] reference sarcomere length for AmRef
Sarc.Ls0Pas          = 1.80 ; % [um] sarcomere length with zero passive stress
Sarc.dLsPas          = 0.60 ; % [um] LsiStress0Pas+dLsPas equals stress pole
Sarc.SfPas           = 3500 ; % [Pa] passive stress at Ef=0
Sarc.Lsi0Act         = 1.51 ; % Zero force sarcomere length
Sarc.LenSeriesElement= 0.04 ; % [um] isometric dLs of series elastic element
Sarc.SfAct           = 12E4 ; % [Pa] max isometric stress
Sarc.vMax            = 7.0*0.85/tCycleRest; % [um/s] shortening velocity scaled to HR(Body weight)
Sarc.TimeAct         = 0.42 * tCycleRest; % [ m/s] duration force pulse
% duration at Ls= Lsi0Act (s), (Arts, AJP, 1982)
Sarc.TR              = 0.25 ; % ratio rise time to TimeAct
Sarc.TD              = 0.25 ; % ratio decay time to TimeAct
Sarc.C               = 0.0  ; % [Ca++] concentration factor (SVar)
Sarc.CDot            = 0.0  ; % SVarDot
Sarc.CRest           = 0.02 ; % diastolic resting C-value (contractility)
Sarc.Lsi             = Sarc.Adapt.LsBe;
Sarc.LsiDot          = 0; %SVarDot

%==== Defining Cavity fields
Cavity= struct('Sarc',[],'AmRef',[],'AmDead',[],'VWall',[],'V',[],'VDot',[],'Vm',[],...
    'Xm',[],'Ym',[],'Am',[],'Cm',[],'T',[],'pTrans',[],'DTDAm',[],...
    'p',[],'A',[],'Z',[],'pIn',[],'qRemod',[],'Y',[],'YDot',[],...
    'Tau',[],'nSarc',[] );
Cavity.Sarc = Sarc;
%----------------------------

%======================= SPECIFIC PROPERTIES ============================= 

%==== Mean Valve Flows for initial adaptation
Par.ValveLVen= Valve; % default
Par.ValveLAv = Valve; % default
Par.ValveLArt= Valve; % default
Par.ValveRVen= Valve; % default
Par.ValveRAv = Valve; % default
Par.ValveRArt= Valve; % default
Par.ValveASD = Valve; % default
Par.ValveVSD = Valve; % default
Par.ValveDUCT= Valve; % default
%-----

%=== valve connections to tubes/chambers
Par.ValveLVen.Prox= 'TubeLVen'; Par.ValveLVen.Dist= 'La'; 
Par.ValveLAv.Prox = 'La'      ; Par.ValveLAv.Dist = 'Lv'; 
Par.ValveLArt.Prox= 'Lv'      ; Par.ValveLArt.Dist= 'TubeLArt'; 
Par.ValveRVen.Prox= 'TubeRVen'; Par.ValveRVen.Dist= 'Ra'; 
Par.ValveRAv.Prox = 'Ra'      ; Par.ValveRAv.Dist = 'Rv'; 
Par.ValveRArt.Prox= 'Rv'      ; Par.ValveRArt.Dist= 'TubeRArt'; 
Par.ValveDUCT.Prox= 'TubeLArt'; Par.ValveDUCT.Dist= 'TubeRArt'; 
Par.ValveVSD.Prox = 'Lv'      ; Par.ValveVSD.Dist = 'Rv'; 
Par.ValveASD.Prox = 'La'      ; Par.ValveASD.Dist = 'Ra'; 
%-----

%==== Setting independent flows through valves
Par.ValveRVen.q = qRest; % RA inflow
Par.ValveLVen.q = qRest; % LA inflow
Par.ValveASD.q  = 0;     % ASD flow left->right
Par.ValveVSD.q  = 0;     % VSD flow left->right
% calculating dependent flows
Par.ValveLAv.q = Par.ValveLVen.q - Par.ValveASD.q ;
Par.ValveRAv.q = Par.ValveRVen.q + Par.ValveASD.q ;
Par.ValveLArt.q= Par.ValveLAv.q  - Par.ValveVSD.q ;
Par.ValveRArt.q= Par.ValveRAv.q  + Par.ValveVSD.q ;
Par.ValveDUCT.q= Par.ValveLVen.q - Par.ValveRArt.q;

%==== TUBES
%==== Left Arteries= Aorta
Par.TubeLArt      = Tube               ; % Aorta as a tube
Par.TubeLArt.p0   = pRest              ; % estimated mean pressure
Par.TubeLArt.q0   = Par.ValveLArt.q    ; % flow to adapt to
Par.TubeLArt= TubeInit(Par.TubeLArt)   ; % Wall and lumen size adapted

%==== Left Venes (pulmonary)
Par.TubeLVen      = Tube               ; % Venes as a tube with open end to heart
Par.TubeLVen.k    = 10.0               ; % stiffer venular walls
AuxSf= Sarc.Adapt.SfPasMax/Sarc.SfAct; %ratio passive/active pressure
Par.TubeLVen.p0   = 1.2314*AuxSf*p0    ; % estimated mean venous pressure
Par.TubeLVen.q0   = Par.ValveLVen.q    ; % flow to adapt to
Par.TubeLVen.Len  = 0.5*Tube.Len       ; % pulmonary vessels are shorter
Par.TubeLVen= TubeInit(Par.TubeLVen)   ; % Wall and lumen size adapted

%==== Right Venes (systemic)
Par.TubeRVen      = Par.TubeLVen       ; % Venes as a tube with open end to heart
Par.TubeRVen.p0   = 0.4482*AuxSf*p0    ; % estimated mean venous pressure
Par.TubeRVen.q0   = Par.ValveRVen.q    ; % flow to adapt to
Par.TubeRVen.Len  = Tube.Len           ;
Par.TubeRVen = TubeInit(Par.TubeRVen)  ; % Wall and lumen size adapted

%==== Right Arteries (Pulmonary)
Par.TubeRArt      = Par.TubeLArt       ; % Pulmonary trunc as a tube
Par.TubeRArt.p0   = 1.4160*(pDropPulm+Par.TubeRVen.p0); % estimated mean pressure
Par.TubeRArt.q0   = Par.ValveRArt.q    ; % flow to adapt to
Par.TubeRArt.Len  = 0.5*Tube.Len       ; % pulmonary vessels are shorter
Par.TubeRArt = TubeInit(Par.TubeRArt)  ; % Wall and lumen size adapted

%==== Peripheral resistance
Par.LRp.R= (Par.TubeLArt.p0-Par.TubeLVen.p0)/Par.TubeLArt.q0; %set to normal
Par.RRp.R= pDropPulm/Par.TubeRArt.q0; %pulmonary resistance

%==== VALVES%+++++++++++++++++++++++++++++++++
% setting isometric load to heart cavities
Par.ValveLVen.AOpen  = Par.TubeLVen.A0;     % pulmonary venous orifice area
Par.ValveLVen.ALeak  = Par.TubeLVen.A0;     % pulmonary venous orifice area
Par.ValveLArt.AOpen  = Par.TubeLArt.A0;     % aortic valve area
Par.ValveLAv.AOpen   = 1.5*Par.ValveLArt.AOpen; % mitral valve area
Par.ValveRVen.AOpen  = Par.TubeRVen.A0;     % systemic venous orifice area
Par.ValveRVen.ALeak  = Par.TubeRVen.A0;     % systemic venous orifice area
Par.ValveRArt.AOpen  = Par.TubeRArt.A0;     % pulmonary valve area
Par.ValveRAv.AOpen   = 1.5*Par.ValveRArt.AOpen; % tricuspid valve area
Par.ValveDUCT.AOpen  = Tube.A0; % Ductus area
Par.ValveVSD.AOpen   = Tube.A0; % VSD area
Par.ValveASD.AOpen   = Tube.A0; % ASD area

Str= {'LAv', 'LArt', 'RAv', 'RArt', 'DUCT', 'VSD', 'ASD'};
for i= 1:length(Str);
    s1= ['Par.Valve',Str{i}]; P1= eval(s1);
    P1.ALeak   = 1e-6*P1.AOpen; % setting small valve leaks
    P1.Len     = 0.9*sqrt(P1.AOpen); % inertial length of orifice
    eval([s1,'= P1;']);
end
Str= {'LVen', 'RVen'};
for i= 1:length(Str);
    s1= ['Par.Valve',Str{i}]; P1= eval(s1);
    P1.ALeak   = P1.AOpen; % setting valve leak equal to forward area
    P1.Len     = 0.9*sqrt(P1.AOpen); % inertial length of orifice
    eval([s1,'= P1;']);
end


%==== Ductus forward (left->right) closure
Par.ValveDUCT.AOpen  = Par.ValveDUCT.ALeak; % Ductus cross-section
Par.ValveVSD.AOpen   = Par.ValveVSD.ALeak ; % VSD cross-section
Par.ValveASD.AOpen   = Par.ValveASD.ALeak ; % ASD cross-section


%==== CAVITIES
%==== Left Atrial cavity, estimate for excercise
Par.La = Cavity; % default

VStrokeAdapt= Par.ValveLVen.q*tCycle;

pMax   = 0.7755*Par.TubeLVen.pMax   ; % maximum La pressure for adaptation
Par.La = InitCavity(Par.La,0.2600*VStrokeAdapt,pMax)  ; % Adaptation of wall and cavity size
%==== Atrium specific sarcomere behavior
Par.La.Sarc.vMax = 1.5*Sarc.vMax; % faster contraction rate of atria
Par.La.Sarc.TR   = 0.5     ; % longer rise time relative to pulse duration
Par.La.Sarc.TD   = 0.5     ; % longer decay time relative to pulse duration
Par.La.Sarc.SfAct= 0.7*Sarc.SfAct;
Par.La.Sarc.dLsPas=0.8;
Par.La.Sarc.SfPas= 7.0*Sarc.SfPas;
Par.La.Sarc.Adapt.SfPasMax= Sarc.Adapt.SfPasMax * 7.0;  % stiffer passive behavior

%==== Right atrium
Par.Ra = Par.La; % default
Par.Ra.VWall= 0.3637*Par.La.VWall;

%==== Left Ventricular cavity, inner shell
Par.Lv = Cavity;
pMax   = (Par.TubeLArt.p0-Par.TubeRArt.p0); % maximum LV pressure for adaptation
Par.Lv = InitCavity(Par.Lv,VStrokeAdapt,pMax); % Adaptation of wall and cavity size

%==== Right Ventricular cavity, outer shell
Par.Rv = Par.Lv;
pMax   = Par.TubeRArt.p0; % maximum RV pressure for adaptation
Par.Rv = InitCavity(Par.Rv,VStrokeAdapt,pMax); % Adaptation of wall and cavity size

%==============================================
%=== Ventricular Twin-cavity

Par.Sv= Par.Lv; %copy Lv to Sv

%=== Dead areas in wall segments due to openings for flows
aux=2.0; % factor representing AmDead / Valve Orifice Area
Par.La.AmDead= aux*mean(Par.ValveLAv.AOpen+Par.ValveLVen.AOpen...
    +Par.ValveASD.AOpen);
Par.Ra.AmDead= aux*mean(Par.ValveRAv.AOpen+Par.ValveRVen.AOpen...
    +Par.ValveASD.AOpen);
Par.Lv.AmDead= aux*mean(Par.ValveLAv.AOpen+Par.ValveLArt.AOpen);
Par.Sv.AmDead= aux*mean(Par.ValveVSD.AOpen);
Par.Rv.AmDead= aux*mean(Par.ValveRAv.AOpen+Par.ValveRArt.AOpen);

% ventricular cavity volumes/ TriSeg
VL=Par.Lv.V; VR=Par.Rv.V;
Par.Lv.V=1.0773*VL; %volumes
Par.Rv.V=0.7832*VR;

AL=Par.Lv.AmRef;  AR=Par.Rv.AmRef; %reference wall area
Par.Lv.AmRef=0.8081*AL;
Par.Sv.AmRef=0.2726*AL;
Par.Rv.AmRef=0.8325*AR;
hL=Par.Lv.VWall/AL; hR= Par.Rv.VWall/AR; % wall thicknesses
hL=hL+0.5*hR; hS=hL;
Par.Lv.VWall=Par.Lv.AmRef*hL*2.0980;
Par.Sv.VWall=Par.Sv.AmRef*hS*1.8679;
Par.Rv.VWall=Par.Rv.AmRef*hR*2.6828;

Par.Sv.Y  = sqrt(1.0397*Par.Sv.AmRef/pi); Par.Sv.YDot=0;
Par.Sv.V  = 0.0587*(Par.Lv.V+0.5*Par.Lv.VWall);
Par.Sv.Tau= 0.005; % setting time constant of Y-and V-correction for septum

%=== Setting unloaded sarcomere length

Par.La         = CavityMech(Par.La)  ; % Estimate of initial sarcomere length and cavity volume
Par.La.Sarc.Lsi= Par.La.Sarc.Ls-Par.La.Sarc.LenSeriesElement;

Par.Ra         = CavityMech(Par.Ra)  ; % Estimate of initial sarcomere length and cavity volume
Par.Ra.Sarc.Lsi= Par.Ra.Sarc.Ls-Par.Ra.Sarc.LenSeriesElement;


[Par.Lv,Par.Sv,Par.Rv]=TriSeg(Par.Lv,Par.Sv,Par.Rv);
Par.Sv.V=Par.Sv.Vm;
Par.Sv.Y=Par.Sv.Ym;

% % Initialization unloaded sarcomere length
Par.Lv.Sarc.Lsi= Par.Lv.Sarc.Ls-Par.Lv.Sarc.LenSeriesElement;
Par.Sv.Sarc.Lsi= Par.Sv.Sarc.Ls-Par.Sv.Sarc.LenSeriesElement;
Par.Rv.Sarc.Lsi= Par.Rv.Sarc.Ls-Par.Rv.Sarc.LenSeriesElement;
%---

%===Pericardium
V=Par.Lv.V+Par.Rv.V+Par.Lv.VWall+Par.Sv.VWall+Par.Rv.VWall...
    +Par.La.V+Par.La.VWall+Par.Ra.V+Par.Ra.VWall;
Peri.VRef  = 1.3120*mean(V);
Peri.pAdapt= 500;
Peri.k     = 10;
Par.Peri   = Peri;
%-----

%==============================================


%=========== SETTING INITIAL STATE

% General data in Par.General
General.qRest              = qRest;
General.pRest              = pRest;
General.pDropPulm          = pDropPulm;
General.pResp              = pResp;
General.tCycleRest         = tCycleRest;
General.Dt                 = Dt;
General.DtSimulation       = DtSimulation;
General.tCycle             = tCycle;
General.p0                 = p0;
General.q0                 = q0;
General.rhob               = rhob;
General.TimeFac            = TimeFac;
General.TauAv              = 0.1252/0.85*tCycle;
General.PressureControl    = 1; % allowing control of arterial pressure 
% by change of circulating blood volume, value 0 -> closed circulation

Par.General=General; %contains general data

%sequence of activation
Timing; %timing function

WriteSVarFiles; % Writes Script Files for conversions
save Par Par

return

% ============== Auxiliary functions ================ 

function Tube= TubeInit(Tube)
Tube.V    = 0; % locate volume (SVar)
Tube.VDot = 0; % Tube volume Dot (SVarDot)
Tube.pMax = Tube.p0 + 0.5*Tube.rhob*Tube.Adapt.vImpact^2; %temporary estimate
Tube      = TubeGeometry(Tube);
Tube.pMax = Tube.p0 + 2.0*abs(Tube.Z.*Tube.A0*Tube.Adapt.vImpact);
Tube      = TubeGeometry(Tube)        ; % Wall and lumen size adapted
Tube.V    = Tube.A0*Tube.Len; % Tube volume (SVar)
return

function Cav = InitCavity(Cav,VStroke,pMax)
% estimate of begin-ejection geometry
SfMax= 0.4*Cav.Sarc.SfAct; % effective systolic stress
Ef=log(Cav.Sarc.Adapt.LsBe/Cav.Sarc.Adapt.LsEe); % systolic strain
Aux=exp(Ef/2);
Vm= VStroke/(Aux^3-Aux^-3); %mid ejection midwall enclosed volume
pDSf=pMax/SfMax; a=exp(3*pDSf); z=(a-1)/(a+1);
VWall= 2 * z * Vm; % estimate of wall volume
Lambda = Cav.Sarc.Adapt.LsBe/Cav.Sarc.LsRef;
Cav.AmRef= 4*pi*(Vm*3/(4*pi))^(2/3) * Lambda^2; %estimate of midwall area
Cav.VWall= VWall;
Cav.V= Vm - VWall/2 + VStroke/2; % estimate of end-diastolic volume
Cav.VDot=0;
Cav.nSarc=1;
return

function Tube=TubeGeometry(Tube)
% function Tube=TubeGeometry(Tube);
% Theo Arts, Maastricht University
% July 31, 2006, email: t.arts@bf.unimaas.nl
% Vessel diameter adapts to flow, wall thickness to maximum pressure
    
A0   = Tube.q0/Tube.Adapt.vFlowMean; % A~flow-> constant velocity, Dawson et al
pMax = abs(Tube.pMax);
SfMax= Tube.Adapt.WallStress;
p0   = Tube.p0;
k    = Tube.k;

Tube.AWall= 3*A0/((SfMax/pMax)*(p0/pMax)^(3/(k-3))-1);
Tube.A0   = A0;

Tube.V(end)= A0*Tube.Len;
Tube= TubeDynamics(Tube); % add values of A, p and Z

return


%Tested OK:SfMax= pMax^(k/(k-3))*(1+3*A0/Tube.AWall)/p0^(3/(k-3))

%EQUATIONS likely to be about OK
%ex^3= (1+3AMax/AWall)/(1+3A0/AWall);
%s0= (1+3A0/AWall)*p0
%sMax= s0*ex^k
%sMax= (1+3AMax/AWall).pMax
%known: k,A0,pMax,p0,sMax
%to be solved: AWall

$#$CircSVarDot.m#$#function SVarDot= CircSVarDot(tDummy,SVar,flag)
% function SVarDot= CircSVarDot(tDummy,SVar,flag);
% Theo Arts, Maastricht University,
% April 24, 2008. Email: t.arts@bf.unimaas.nl
% Differential equation in the format to be eaten by odeXX-function
% INPUT
% tDummy = a dummy variable, irrelevant (needed by odeXX, representing time)
% SVar= column vector of State variables,
% !!! if SVar is a matrix, column direction -> time
% flag  = irrelevant, needed for odeXX
% global Par = Par-structure, containing all relevant information
% OUTPUT
% SVarDot= column vector (or matrix) of derivatives of State Variables

global Par

% Par  = structure containing dependent variables
Par.SVar= SVar'; % convert column vector SVar to row vector Par.SVar
SVar2Par; % script to convert Par.SVar to physiologic values in Par
% script text has been generated by CircNew function

% read out of general parameters
p0    = Par.General.p0;
q0    = Par.General.q0;

% = X= X= Cavity pressures and cross-sections
Par.La        = CavityMech(Par.La)         ; % sarcomere length and pressures
Par.Ra        = CavityMech(Par.Ra)         ; % 
[Par.Lv, Par.Sv, Par.Rv]= TriSeg(Par.Lv, Par.Sv, Par.Rv);% Coupled Rv-Lv

% Pericardium around 4 cavities
Par.Peri.V    = Par.Lv.V+Par.Rv.V+Par.Lv.VWall+Par.Sv.VWall+Par.Rv.VWall...
    +Par.La.V+Par.La.VWall+Par.Ra.V+Par.Ra.VWall;
Par.Peri = SackMech(Par.Peri);
pPeri    = Par.Peri.p;
Par.La.p = Par.La.p + 0.5*pPeri; % human pericardium half around La
Par.Lv.p = Par.Lv.p + pPeri; 
Par.Ra.p = Par.Ra.p + pPeri;
Par.Rv.p = Par.Rv.p + pPeri;
% -----

% ===== Tube pressures, wave impedances and cross-sections
Par.TubeLArt  = TubeDynamics(Par.TubeLArt); % Aorta
Par.TubeLVen  = TubeDynamics(Par.TubeLVen); % Pulmonary Veins
Par.TubeRArt  = TubeDynamics(Par.TubeRArt); % Pulmonary Artery
Par.TubeRVen  = TubeDynamics(Par.TubeRVen); % Systemic Veins

% ===== Systemic peripheral resistance (virtually connnected to zero p)
Par.LRp.q= (Par.TubeLArt.p-Par.TubeRVen.p)./Par.LRp.R; % closed system, systemic flow
Par.TubeLArt.VDot= Par.TubeLArt.VDot-Par.LRp.q; % outflow of arterial compartment

% ===== Blood pressure control by blood volume change of veins
FacPressureControl= Par.General.PressureControl; % 0:Closed, 1:Volume change
Dq= FacPressureControl*(Par.TubeLArt.p-p0)./Par.LRp.R;
CL= Par.TubeLVen.V ./(Par.TubeLVen.k*Par.TubeLVen.p0); %compliance LVen
CR= Par.TubeRVen.V ./(Par.TubeRVen.k*Par.TubeRVen.p0); %compliance RVen
aL= CL./(CL+CR);
DqL= aL.*Dq; DqR= Dq-DqL; % leak flow for blood pressure control

Par.TubeRVen.VDot= Par.TubeRVen.VDot+Par.LRp.q-DqR; % closed circulation
Par.TubeLVen.VDot= Par.TubeLVen.VDot          -DqL; % closed circulation

% ==== non-linear pressure-flow relation of pulmonary circulation
Dp = Par.TubeRArt.p-Par.TubeLVen.p;
Par.RRp.q= Dp.^2/(Par.General.pDropPulm*Par.RRp.R);%power^2 flow increase with pressure drop
Par.TubeRArt.VDot  = Par.TubeRArt.VDot-Par.RRp.q;
Par.TubeLVen.VDot  = Par.TubeLVen.VDot+Par.RRp.q;

% ===== FLOWS AROUND VALVES
% Flow continuity
% Time derivatives of volumes and boundary pressures pIn and pOut
% Time derivatives of flows

% Enlarged leak of atrioventricular valves during diastole
% Valve leaflets are less obstructive to flow in diastole
dL= Par.Lv.T ./ Par.Lv.Am *(5e-4*Par.Lv.AmRef^2/Par.Lv.VWall); % estimate mitral leak signal
PassiveLv= 1-tanh(dL.^2); % If passive, mitral valve leaks
Par.ValveLAv.ALeak= max(0.2*PassiveLv,1e-6) * Par.ValveLAv.AOpen;
% Mitral regurgitation
dR= Par.Rv.T ./ Par.Rv.Am *(5e-4*Par.Rv.AmRef^2/Par.Rv.VWall); % estimate tricuspid leak signal
PassiveRv= 1-tanh(dR.^2); % If passive, tricuspid valve leaks
Par.ValveRAv.ALeak= max(0.2*PassiveRv,1e-6) * Par.ValveRAv.AOpen;

% Valve flows determine VDot in compliances and qDot in valves
Par.ValveRVen.AOpen=1;%++ safety, may be removed later ++++++++
Par.ValveLVen.AOpen=1;%++ safety, may be removed later ++++++++
Par.ValveRVen.ALeak=1;%++ safety, may be removed later ++++++++
Par.ValveLVen.ALeak=1;%++ safety, may be removed later ++++++++
ValveStr= {'ValveLVen','ValveLAv','ValveLArt','ValveRVen','ValveRAv',...
    'ValveRArt','ValveDUCT','ValveVSD','ValveASD'};
VDot(ValveStr); % VolumeDot of compliances = sum(flows)
qDot(ValveStr); % FlowDot in Valve = fu(PressureDifference over Valve)

% time Par.t is a state variable
Par.tDot= 1;
Par.SVarDot= zeros(size(Par.SVar));

Par2SVarDot; % script, generated by CircNew, to fill Par.SVarDot
SVarDot= real(Par.SVarDot)'; % odeXX requires SVarDot to be a row vector

return

% ========= Auxilary functions ============================== 

%==== VALVE RELATED FUNCTIONS

function VDot(ValveStr)
% Volume derivatives in neighboring chambers/tubes
global Par
nValve= size(ValveStr,2);
for iValve= 1:nValve;
    Valve = ValveStr{iValve}; % string: name of valve 
    Prox  = Par.(Valve).Prox; % string: name of proximal chamber
    Dist  = Par.(Valve).Dist; % string: name of distal chamber
    q     = Par.(Valve).q;
    Par.(Prox).VDot  = Par.(Prox).VDot  -q;
    Par.(Prox).qRemod= Par.(Prox).qRemod-q;
    Par.(Prox).pIn   = Par.(Prox).p+Par.(Prox).VDot.*Par.(Prox).Z;
    Par.(Dist).VDot  = Par.(Dist).VDot  +q;
    Par.(Dist).qRemod= Par.(Dist).qRemod+q;
    Par.(Dist).pIn   = Par.(Dist).p+Par.(Dist).VDot.*Par.(Dist).Z;
end
return

function qDot(ValveStr)
% flow derivative from pressure drop, using Bernouilli and inertia
% determines opening/closure of the valves
% 'soft' closure facilitates ODE-solution
global Par
nValve= size(ValveStr,2);
for iValve= 1:nValve;
    Valve = ValveStr{iValve} ; % string: name of valve 
    Prox  = Par.(Valve).Prox ; % string: name of proximal chamber
    Dist  = Par.(Valve).Dist ; % string: name of distal chamber
    q     = Par.(Valve).q    ; % flow
    AOpenMax = Par.(Valve).AOpen; % open valve cross-section
    ALeakMax = Par.(Valve).ALeak; % closed valve cross-section
    Len   = Par.(Valve).Len  ; % effective length of flow channel
    rhob  = 1050             ; % density of blood
    Dp    = Par.(Prox).pIn-Par.(Dist).pIn; % pressure drop
    AProx = Par.(Prox).A; % proximal orifice areas
    ADist = Par.(Dist).A; % distal orifice areas
    AExt  = min(AProx,ADist);
    AOpen = min(AOpenMax,AExt);% AOpen <= than A connected vessels
    ALeak = min(ALeakMax,AExt);% AOpen <= than A connected vessels
    Par.(Valve).AFw=max([AOpen,ALeak],[],2);
    Reverse = double(AOpen<ALeak); % if valve acts backward 
    Normal  = (1-Reverse);
    AFw= Normal.*AOpen+Reverse.*ALeak;
    ABw= Normal.*ALeak+Reverse.*AOpen;
    APr= Normal.*AProx+Reverse.*ADist;
    ADi= Normal.*ADist+Reverse.*AProx;
    qV = (1-2*Reverse).* q;
    DpV= (1-2*Reverse).*Dp;
    Dp0= 20; % pressure [Pa]  as safety for zero division
    
    % [x,y] flow^2-pressure forms a 2D-domain. The open/closed status of the
    % valve is a function of pressure drop and flow. Valves are clearly
    % open/closed if both pressure drop and flow point in the same
    % direction. With backward pressure and forward flow, the valve is
    % closing softly by a continuous function. With forward pressure drop,
    % the valve opens immediattely.
    x= 40.0*rhob*qV.*abs(qV)./(AFw.^2); % Factor ~ 1/closure time
    y= DpV;
    r= sqrt(x.^2+y.^2+Dp0^2);
    yPos= double(y>0); % positive forward pressure
    xPos= double(x>0); % positive forward flow
    Closed= (1-xPos).*(1-yPos); % Closed for backward flow & pressure
    Closing= xPos .*(1-yPos); % Closing phase by backward pressure
    Open   = yPos; % Fully open if pressure forward
    AClosing= sqrt(x./r).*(AFw-ABw)+ABw; % Soft closure described by
    % a continuous function
    A= Closed.*ABw + Open.*AFw + Closing.*AClosing;
        
    v1= qV./APr; v2= qV./A; v3= qV./ADi; % velocities
    % Bernouilli pressure drop
    DpB= (0.5*rhob) * (1-2*Reverse) .* (...
        double(qV>0).*max(v2.^2-v1.^2,0) - double(qV<0).*max(v2.^2-v3.^2,0) );
    L= 1.5*rhob*( Len./A+ 0.5*(1./sqrt(APr)+1./sqrt(ADi))); % inertia
    Par.(Valve).L= L;
    Par.(Valve).qDot= (Dp-DpB)./L; % flow derivative
end
return
$#$MakeParRef.m#$#global Par

disp('To a first Steady State')
Par.General.DtSimulation= 15*Par.General.tCycle;
CircAdapt;

disp('Adaptation of vessel diameter at rest')
Par.Adapt.FunctionName='AdaptRest';
Par.General.DtSimulation=50*Par.General.tCycle;
CircAdapt;

disp('To exercise: flow x 3, tCycle / 2')
Par.General.q0=3*Par.General.q0;
Par.General.tCycle=0.5*Par.General.tCycle;
Par.Adapt.FunctionName='Adapt0';
Par.General.DtSimulation=15*Par.General.tCycle;
CircAdapt;

disp('Adapt geometry of heart and vessels to exercise')
Par.Adapt.FunctionName='AdaptExc';
Par.Adapt.Fast=1;
Par.General.DtSimulation=50*Par.General.tCycle;
CircAdapt;

disp('Back to normal')
Par.General.q0    = (1/3)*Par.General.q0;
Par.General.tCycle= 2.0*Par.General.tCycle;
Par.Adapt.FunctionName='Adapt0';
Par.Adapt.Fast=0;
Par.General.DtSimulation=10*Par.General.tCycle;
CircAdapt;

disp('Back to normal')
Par.Adapt.FunctionName='Adapt0';
Par.Adapt.Fast=1;
Par.General.DtSimulation=50*Par.General.tCycle;
CircAdapt;

disp('Adapt to Rest')
Par.Adapt.FunctionName='AdaptRest';
Par.Adapt.Fast=1;
Par.General.DtSimulation=50*Par.General.tCycle;
CircAdapt;

disp('Two beats in reference state')
Par.Adapt.FunctionName='Adapt0';
Par.Adapt.Fast=0;
Par.General.DtSimulation=1.5*Par.General.tCycle;
CircAdapt;

CircAdaptDisplay

save ParRef Par

$#$MapStructure.m#$#function strTot=MapStructure(Struct,varargin)
%function MapStructure(Struct,varargin);
%Commonly used as function MapStructure(Struct)
%Nested search in structure tree to map sizes of branch arrays within structure
%Single records (end branches) are not printed
%The varargin facility is needed for the specific nesting in this procedure

%INPUT
% Struct=stucture to map
% varargin{1}=nr, current branch number
% varargin{2}=depth, depth in structure tree
% varargin{3}=string array of output
%OUTPUT
% cell array of strings, containing output to print
%Theo Arts
%==== initialization of Root of structure

LenMin=0; %determines whether compact (LenMin=1) or extended map (LenMin=0)
if nargin<4; % initialization of Root of structure
   nr=1; depth=0; strTot={};
   if isfield(Struct,'Name');
      strTot=[strTot;{Struct.Name}];
      %disp(Struct.Name);
   end
else
   nr=varargin{1}; depth=varargin{2}; strTot=varargin{3};
end

if ~isstruct(Struct); return; end; % Escape if not a structure
Fn1=fieldnames(Struct);
n1=length(Fn1);

for i1=1:n1,
  Twig=getfield(Struct,{1},Fn1{i1});
  Len=length(Twig);
  if (~ischar(Twig)) && (Len>LenMin);
%       str=[repmat(' ',[1,4*depth]), num2str(nr),'  ',Fn1{i1},'(',num2str(Len),')'];
      str=[repmat(' ',[1,4*depth]), num2str(nr),'  ',Fn1{i1},'(',num2str(Len),')'];
      strTot=[strTot;{str}];
      %disp(str);
      for i2=1:Len
          strTot=MapStructure(Twig(i2),i2,depth+1,strTot);
      end
  end
end

return


$#$Par2InOut.m#$#function Par2InOut
% function Par2In;
% Reads In records as defined in in Par.AdaptStrInOut, writes to
% Par.Adapt.In if this record is short, else to Par.Adapt.Out
% May be used to display steady-state error information

global Par

StrInOut= Par.Adapt.StrInOut;
n=length(StrInOut);
InOut=zeros(1,n);

nIn=size(Par.Adapt.In,2);
if nIn~=n && nIn~=0 ; return; end %escape for direct use of Adapt0

if size(Par.Adapt.In,1)<= size(Par.Adapt.Out,1);
    % ==== append 'InOut' values ===================
    for i=1:n;
        InOut (i)=eval([StrInOut{i},'(1  )']);
    end
    Par.Adapt.In = [Par.Adapt.In ; InOut ];
else
    for i=1:n;
        InOut(i)=eval([StrInOut{i},'(end)']);
    end
    Par.Adapt.Out= [Par.Adapt.Out; InOut];
    
    % Estimate of residual error
    ErrVec= log( Par.Adapt.Out(end,:)./Par.Adapt.In(end,:) );
    ErrSteady= sqrt(mean(ErrVec .^2 ));
    disp(['Error Steady State [1e-4]= ',num2str(round(1e4*ErrSteady))]);
    
end
% ---- end append 'Out'-------------------------

return$#$Par2SVar.m#$#function Par2SVar
global Par
Par.SVar(:,1)= Par.t/Par.Scale(1);
Par.SVar(:,2)= Par.ValveLVen(1).q/Par.Scale(2);
Par.SVar(:,3)= Par.ValveLAv(1).q/Par.Scale(3);
Par.SVar(:,4)= Par.ValveLArt(1).q/Par.Scale(4);
Par.SVar(:,5)= Par.ValveRVen(1).q/Par.Scale(5);
Par.SVar(:,6)= Par.ValveRAv(1).q/Par.Scale(6);
Par.SVar(:,7)= Par.ValveRArt(1).q/Par.Scale(7);
Par.SVar(:,8)= Par.ValveASD(1).q/Par.Scale(8);
Par.SVar(:,9)= Par.ValveVSD(1).q/Par.Scale(9);
Par.SVar(:,10)= Par.ValveDUCT(1).q/Par.Scale(10);
Par.SVar(:,11)= Par.TubeLArt(1).V/Par.Scale(11);
Par.SVar(:,12)= Par.TubeLVen(1).V/Par.Scale(12);
Par.SVar(:,13)= Par.TubeRVen(1).V/Par.Scale(13);
Par.SVar(:,14)= Par.TubeRArt(1).V/Par.Scale(14);
Par.SVar(:,15)= Par.La(1).Sarc(1).C/Par.Scale(15);
Par.SVar(:,16)= Par.La(1).Sarc(1).Lsi/Par.Scale(16);
Par.SVar(:,17)= Par.La(1).V/Par.Scale(17);
Par.SVar(:,18)= Par.Ra(1).Sarc(1).C/Par.Scale(18);
Par.SVar(:,19)= Par.Ra(1).Sarc(1).Lsi/Par.Scale(19);
Par.SVar(:,20)= Par.Ra(1).V/Par.Scale(20);
Par.SVar(:,21)= Par.Lv(1).Sarc(1).C/Par.Scale(21);
Par.SVar(:,22)= Par.Lv(1).Sarc(1).Lsi/Par.Scale(22);
Par.SVar(:,23)= Par.Lv(1).V/Par.Scale(23);
Par.SVar(:,24)= Par.Rv(1).Sarc(1).C/Par.Scale(24);
Par.SVar(:,25)= Par.Rv(1).Sarc(1).Lsi/Par.Scale(25);
Par.SVar(:,26)= Par.Rv(1).V/Par.Scale(26);
Par.SVar(:,27)= Par.Sv(1).Sarc(1).C/Par.Scale(27);
Par.SVar(:,28)= Par.Sv(1).Sarc(1).Lsi/Par.Scale(28);
Par.SVar(:,29)= Par.Sv(1).V/Par.Scale(29);
Par.SVar(:,30)= Par.Sv(1).Y/Par.Scale(30);
return
$#$Par2SVarDot.m#$#function Par2SVarDot
global Par
Par.SVarDot(:,1)= Par.tDot/Par.Scale(1);
Par.SVarDot(:,2)= Par.ValveLVen(1).qDot/Par.Scale(2);
Par.SVarDot(:,3)= Par.ValveLAv(1).qDot/Par.Scale(3);
Par.SVarDot(:,4)= Par.ValveLArt(1).qDot/Par.Scale(4);
Par.SVarDot(:,5)= Par.ValveRVen(1).qDot/Par.Scale(5);
Par.SVarDot(:,6)= Par.ValveRAv(1).qDot/Par.Scale(6);
Par.SVarDot(:,7)= Par.ValveRArt(1).qDot/Par.Scale(7);
Par.SVarDot(:,8)= Par.ValveASD(1).qDot/Par.Scale(8);
Par.SVarDot(:,9)= Par.ValveVSD(1).qDot/Par.Scale(9);
Par.SVarDot(:,10)= Par.ValveDUCT(1).qDot/Par.Scale(10);
Par.SVarDot(:,11)= Par.TubeLArt(1).VDot/Par.Scale(11);
Par.SVarDot(:,12)= Par.TubeLVen(1).VDot/Par.Scale(12);
Par.SVarDot(:,13)= Par.TubeRVen(1).VDot/Par.Scale(13);
Par.SVarDot(:,14)= Par.TubeRArt(1).VDot/Par.Scale(14);
Par.SVarDot(:,15)= Par.La(1).Sarc(1).CDot/Par.Scale(15);
Par.SVarDot(:,16)= Par.La(1).Sarc(1).LsiDot/Par.Scale(16);
Par.SVarDot(:,17)= Par.La(1).VDot/Par.Scale(17);
Par.SVarDot(:,18)= Par.Ra(1).Sarc(1).CDot/Par.Scale(18);
Par.SVarDot(:,19)= Par.Ra(1).Sarc(1).LsiDot/Par.Scale(19);
Par.SVarDot(:,20)= Par.Ra(1).VDot/Par.Scale(20);
Par.SVarDot(:,21)= Par.Lv(1).Sarc(1).CDot/Par.Scale(21);
Par.SVarDot(:,22)= Par.Lv(1).Sarc(1).LsiDot/Par.Scale(22);
Par.SVarDot(:,23)= Par.Lv(1).VDot/Par.Scale(23);
Par.SVarDot(:,24)= Par.Rv(1).Sarc(1).CDot/Par.Scale(24);
Par.SVarDot(:,25)= Par.Rv(1).Sarc(1).LsiDot/Par.Scale(25);
Par.SVarDot(:,26)= Par.Rv(1).VDot/Par.Scale(26);
Par.SVarDot(:,27)= Par.Sv(1).Sarc(1).CDot/Par.Scale(27);
Par.SVarDot(:,28)= Par.Sv(1).Sarc(1).LsiDot/Par.Scale(28);
Par.SVarDot(:,29)= Par.Sv(1).VDot/Par.Scale(29);
Par.SVarDot(:,30)= Par.Sv(1).YDot/Par.Scale(30);
return
$#$SVar2Par.m#$#function SVar2Par
global Par
Par.t= Par.Scale(1)*Par.SVar(:,1);
Par.ValveLVen(1).q= Par.Scale(2)*Par.SVar(:,2);
Par.ValveLAv(1).q= Par.Scale(3)*Par.SVar(:,3);
Par.ValveLArt(1).q= Par.Scale(4)*Par.SVar(:,4);
Par.ValveRVen(1).q= Par.Scale(5)*Par.SVar(:,5);
Par.ValveRAv(1).q= Par.Scale(6)*Par.SVar(:,6);
Par.ValveRArt(1).q= Par.Scale(7)*Par.SVar(:,7);
Par.ValveASD(1).q= Par.Scale(8)*Par.SVar(:,8);
Par.ValveVSD(1).q= Par.Scale(9)*Par.SVar(:,9);
Par.ValveDUCT(1).q= Par.Scale(10)*Par.SVar(:,10);
Par.TubeLArt(1).V= Par.Scale(11)*Par.SVar(:,11);
Par.TubeLVen(1).V= Par.Scale(12)*Par.SVar(:,12);
Par.TubeRVen(1).V= Par.Scale(13)*Par.SVar(:,13);
Par.TubeRArt(1).V= Par.Scale(14)*Par.SVar(:,14);
Par.La(1).Sarc(1).C= Par.Scale(15)*Par.SVar(:,15);
Par.La(1).Sarc(1).Lsi= Par.Scale(16)*Par.SVar(:,16);
Par.La(1).V= Par.Scale(17)*Par.SVar(:,17);
Par.Ra(1).Sarc(1).C= Par.Scale(18)*Par.SVar(:,18);
Par.Ra(1).Sarc(1).Lsi= Par.Scale(19)*Par.SVar(:,19);
Par.Ra(1).V= Par.Scale(20)*Par.SVar(:,20);
Par.Lv(1).Sarc(1).C= Par.Scale(21)*Par.SVar(:,21);
Par.Lv(1).Sarc(1).Lsi= Par.Scale(22)*Par.SVar(:,22);
Par.Lv(1).V= Par.Scale(23)*Par.SVar(:,23);
Par.Rv(1).Sarc(1).C= Par.Scale(24)*Par.SVar(:,24);
Par.Rv(1).Sarc(1).Lsi= Par.Scale(25)*Par.SVar(:,25);
Par.Rv(1).V= Par.Scale(26)*Par.SVar(:,26);
Par.Sv(1).Sarc(1).C= Par.Scale(27)*Par.SVar(:,27);
Par.Sv(1).Sarc(1).Lsi= Par.Scale(28)*Par.SVar(:,28);
Par.Sv(1).V= Par.Scale(29)*Par.SVar(:,29);
Par.Sv(1).Y= Par.Scale(30)*Par.SVar(:,30);
$#$SackMech.m#$#function Sack= SackMech(Sack)
% function Sack= SackMech(Sack);
% Volume -> pressure of pericardial sack
% k represents stiffness
% V    = sack volume
% VRef = constraint reference volume
% p    = pressure

VNorm   = Sack.V/Sack.VRef;
Sack.p  = Sack.pAdapt * VNorm .^ Sack.k;

return

$#$SarcMech.m#$#function Sarc= SarcMech(Sarc)
%function Sarc= SarcMech(Sarc);
%Theo Arts, Maastricht University. July 30, 2006.
%Sarcomere mechanics, G= Stress/sarcomere length= function of time and sarcomere length
%contractility and other parameters may be varied by varying Sarc-values
% matrix proof: vertical->t; horizontal -> different sarcomeres
% structure Sarc. for wall with 3 patches
%      ActivationDelay: [3x3 double]
%                   Ef: [851x3 double]
%                LsRef: [1.9973 1.9973 1.9973]
%               Ls0Pas: [1.8000 1.8000 1.8000]
%               dLsPas: [0.6000 0.6000 0.6000]
%                SfPas: [3.9913e+003 3.9913e+003 3.9913e+003]
%              Lsi0Act: [1.5100 1.5100 1.5100]
%     LenSeriesElement: [0.0400 0.0400 0.0400]
%                SfAct: [120000 120000 120000]
%                 vMax: [7 7 7]
%              TimeAct: [0.4250 0.4250 0.4250]
%                   TR: [0.2500 0.2500 0.2500]
%                   TD: [0.2500 0.2500 0.2500]
%                    C: [851x3 double]
%                 CDot: [851x3 double]
%                CRest: [0.0200 0.0200 0.0200]
%                  Lsi: [851x3 double]
%               LsiDot: [851x3 double]
%                Adapt: [1x1 struct]

global Par; % general time

%==== Input variables
t       = Par.t;
Ef      = Sarc.Ef ;
nt      = size(Ef,1); % nt: number of times; nr: number of sarcomeres
tc      = Tc(t,Sarc.ActivationDelay);
Lsi     = Sarc.Lsi;
C       = Sarc.C;
LenSeriesElement= repmat(Sarc.LenSeriesElement,[nt,1]);
TR      = repmat(Sarc.TR     ,[nt,1]); %TR atrial muscle > ventricular muscle
TD      = repmat(Sarc.TD     ,[nt,1]);
TimeAct = repmat(Sarc.TimeAct,[nt,1]); %time scale of contraction pulse
Ls0     = repmat(Sarc.Lsi0Act,[nt,1]); %zero active stress sarcomere length
Ls0Pas  = repmat(Sarc.Ls0Pas ,[nt,1]);
dLsPas  = repmat(Sarc.dLsPas ,[nt,1]);
SfPas   = repmat(Sarc.SfPas  ,[nt,1]);
CRest   = repmat(Sarc.CRest  ,[nt,1]); %Resting C-value (Ca++  contractility)
LsRef   = repmat(Sarc.LsRef  ,[nt,1]);
SfAct   = repmat(Sarc.SfAct  ,[nt,1]);
vMax    = repmat(Sarc.vMax   ,[nt,1]);
% series elasticity and sarcomere shortening velocity
% Ls         = exp(Ef) * sparse(diag(Sarc.LsRef));
Ls         = exp(Ef) .* LsRef;
Sarc.Ls    = Ls;

%=== Active sarcomere
% constants related to timing are mainly based on experimental findings
L  = max(Lsi-Ls0,0.0001); % normalized sarc length for active contraction
tA = TimeAct.*(0.65+0.7*L); % activation time lengthens with sarcomere length
tR = 0.55*TR.*TimeAct     ; % rise time
tD = 0.33*TD.*TimeAct     ; % decay time (default 0.22)
T  = tc./tR;
x=min(8,max(0,T)); % normalized time during rise of activation
ft1= x.^3 .* exp(-x) .* (8-x).^2 * 0.020 ./ tR;
%         rise of contraction, 'amount of Ca++ release'
%Integral T^n exp(-T) = Gamma(n+1) = n!
x=(tc-tA)./tD; % normalized time during decay of activation
tanhx= 0.5+0.5*sin( sign(x).*min(pi/2,abs(x)) ); %always>0
% Time confined approximation of 1/(1-e^x) function
FL= tanh(4.0*L.^2); % regulates increase of contractility with Ls
Sarc.CDot= FL.*ft1 - C.*tanhx./tD; % 1st order rise and decay of [Ca++]
SfIso    =  C     .* L .* SfAct ;
SfRest   =  CRest .* L .* SfAct ;

% Passive ECM and sarcomere
kS   = Ls0Pas./dLsPas; %Sarcomere stiffness (Titin?)
xEcm = kS.*log(Ls./Ls0Pas)  ; % normalized ECM strain, may be<0 (pushing)
ePos = double(Ls>Ls0Pas); % positive ECM stretch
xPos = ePos.*xEcm; % ECM strain, buckling for negative strain
xSarc= log(Ls./LsRef)+0.1;  % sarcomere strain
m1=5; m2=0.12; m3=1; % paameters simulating measured passive characteristics
y= m2*(cosh(m1*xPos)-1)+m3*xSarc;
DyDEf = m2*m1*kS.*sinh(m1*xPos)+m3;
SfPasT   = SfPas.*y    ;
DSfPasDEf= SfPas.*DyDEf;

%=== Stress/Ls and stiffness, collected for output
Sarc.SfPasT = SfPasT;% passive stress
LNormSe     = max( -0.02,(Ls-Lsi)./LenSeriesElement);
%       normalized Series Elastic Element length
NoBuckle    = tanh(10*C + max(0,1e-4*SfPasT.^2));% NoBuckle: Lsi follows Ls
Sarc.LsiDot = max(LNormSe-1,NoBuckle.*(LNormSe-1)) .* vMax;
Sarc.Sf     = max(0.2*SfPasT,SfPasT) + (SfIso+SfRest).*LNormSe - SfRest;
% Sarc.Sf     = max(-0.2*abs(SfPasT),SfPasT) + (SfIso+SfRest).*LNormSe - SfRest;
Sarc.DSfDEf = DSfPasDEf+SfIso.*Ls./LenSeriesElement; % estimate of sarcomere stiffness

return

function tc=Tc(t,ttrig) % 'matrix proof'
% selects last trigger moment
% nt=number of samples in time
% nc=number of stored trigger moments
% nr=number of sarcomeres (or patches)
% selcts for each [nt,nr] event best trigger moment out of nc
% tc[nt,nr]= time-trigger moment
nt=size(t,1); %time length
[nc,nr]=size(ttrig); %number of triggers, number of sarc's
ttrigT=ttrig';
A=double(repmat(t,[1,nr*nc])>repmat(ttrigT(:)',[nt,1]));
DBnr=repmat((nc+1)*(0:nr-1),[nt,1]); %index shift per column nr
B=reshape( sum(reshape(A,[nt*nr,nc]),2), [nt,nr])+DBnr; %index trigger time matrix
b=[zeros(1,nr)-10;ttrig]; %trigger time matrix
tc=repmat(t,[1,nr])-b(B+1); %trigger time subtracted
return

$#$SheetAdapt.m#$#function [Sheet,Error]= SheetAdapt(Sheet,AdaptType)
% function Sheet= SheetAdapt(Sheet,AdaptType);
% Simulates adaptation of sheet geometry to load

AdaptWallArea=0; AdaptWallVolume=0; AdaptEcmStress =0;
for i=1:length(AdaptType);
    if strcmp(AdaptType{i},'WallArea'  ); AdaptWallArea  =1; end
    if strcmp(AdaptType{i},'WallVolume'); AdaptWallVolume=1; end
    if strcmp(AdaptType{i},'EcmStress' ); AdaptEcmStress =1; end
end
% Correction AmRef by strain EAmRef for TriSeg junction
EAmRef=0; if isfield(Sheet,'EAmRef'); EAmRef=Sheet.EAmRef; end

Sarc= Sheet.Sarc;
Split=0;
if isfield(Sarc,'Sarc')
    SheetMaster=Sheet;
    Sheet=Sarc;
    Sarc=Sheet.Sarc;
    Split=1;
end
    
% Am= mean(Sheet.Am); Cm= mean(Sheet.Cm); VWall= Sheet.VWall;
nt= size(Sheet.Am,1);
Lsi     = Sarc.Lsi;

SfPasT  = Sarc.SfPasT;
SfAct   = max(0, Sarc.Sf-SfPasT);  % active stress
SfPasMax= max(SfPasT);
LsAct   = mean(SfAct.*Lsi)./mean(SfAct); % active stress-weighted Ls
DLs     = 3.0*sqrt(mean(SfAct.*(Lsi-repmat(LsAct,[nt,1])).^2) ./ mean(SfAct));

SfPasMaxAdapt= Sarc.Adapt.SfPasMax; % conventional

FacStrain  = (Sarc.Adapt.LsBe-Sarc.Adapt.LsEe)./DLs;
% Correction AmRef by change of Adapt.SfPasMax for TriSeg junction
FacSfPasM  = SfPasMaxAdapt*exp(-1.0*EAmRef)./SfPasMax; %ECM overstretch
FacLsAct   = (Sarc.Adapt.LsEe+0.60*(Sarc.Adapt.LsBe-Sarc.Adapt.LsEe))./LsAct;

% Clipping of Fac around 1 with range +/-a 
ClipFac= @(x,a) exp(a*tanh(log(x)/a));
Clip=0.5;
FacStrain    = ClipFac(FacStrain    ,Clip);
FacSfPasM    = ClipFac(FacSfPasM    ,Clip);
FacLsAct     = ClipFac(FacLsAct     ,Clip);

% Calculate adaptation factors
switch 2 % various trials, case 2 is besfit matrix, 
    % otherwise is physiological interpretation
    case 1
        % === matrix found by BEST FIT inverse, ParsJ204
        FacVWall= FacStrain.^(+0.25) .* FacSfPasM.^(-0.19) .* FacLsAct.^(-0.23);
        FacAm   = FacStrain.^(-0.35) .* FacSfPasM.^(-0.14) .* FacLsAct.^(+2.3 );
        FacSfPas= FacStrain.^(-0.55) .* FacSfPasM.^(+0.51) .* FacLsAct.^(-4.4 );
        % interpretation to structural remodeling:
        % high sarcomere length -> high ECM force, ECM cross-linking, ECM
        % shrinkage, area decrease, Ls lengthening relative to ECM, AmRef
        % decrease, apparent ECM stiffening, AmRef decrease
        % Hypertrophy by ECM stretch and sarcomere stretch
        % ECM stiffening by stress-weighted strain, sarcomere stretch and low ECM stretch
        % Dilatation by stress-weighted strain and low sarcomere stretch
    case 2 % K930 new sensitivity analysis, works OK
        dEffectdSens=[...
            0.3957   -0.4571   -0.3338
            -0.3066   -0.0433    0.2091
            -0.2350    1.3028   -1.3101];
        Aux= log([FacStrain,FacSfPasM,FacLsAct])*dEffectdSens;
        FacVWall= exp(Aux(1));
        FacAm   = exp(Aux(2));
        FacSfPas= exp(Aux(3));
        
 otherwise % based on case 2, with some physiological interpretation
        % matrix based on HEURISTIC physiologic hypothesis
        % Shifting sarc length over passive matrix for best work range
        FacAm    = FacLsAct.^(+2); % keep Am attached to sarc length 2 um
        FacSfPas = FacLsAct.^(-Sarc.Ls0Pas./Sarc.dLsPas); % increase of sarc
        % length implies apparent change of ECM stiffness
        % Hypertrophy mainly by overstretch of sarcomere
        FacVWall= FacStrain.^(+0.18) .* FacSfPasM.^(-0.19) .* FacLsAct.^(-0.23);
        % Dilatation mainly by strain softening
        FacAm   = FacAm    .* FacStrain.^(-0.35) .* FacSfPasM.^(-0.14) .* FacLsAct.^(+0.3);
        % Tissue softening mainly by (over)stretch of passive matrix
        FacSfPas= FacSfPas .* FacStrain.^(-0.55) .* FacSfPasM.^(+0.51) .* FacLsAct.^(-1.6);
end
a= 0.5; % gain of adaptation feedback. 1.0 represents best fit matrix%+++++++++++++++
FacVWall = FacVWall.^a;
FacAm    = FacAm   .^a;
FacSfPas = FacSfPas.^a;

%=== Carrying out adaptation

Error=[];

%hypertrophy by stretch of passive matrix, preservation of fiber length
if AdaptWallVolume
    Vw0= Sheet.VWall;
    Vw1= Vw0 .* FacVWall;
    Sheet.VWall=Vw1;
    Error= [Error,abs(log(FacVWall))];
end

if AdaptWallArea
    %Strain softening of passive matrix by creep
%     Sheet.AmRef= Sheet.AmRef*FacAm;
    Sheet.AmRef= Sheet.AmRef.*FacAm;
    Error= [Error,abs(log(FacAm))];
end

if AdaptEcmStress 
    % Shifting active sarcomere range over passive matrix
    % Passive stress increase with same sarc length is equivalent with
    % decrease of sarcomere length with same passive stress
    Sarc.SfPas= Sarc.SfPas.*FacSfPas;
    Error= [Error, abs(log(FacSfPas))];
    % Softening by changing dLsPas seems very OK
    %     Sarc.dLsPas= Sarc.dLsPas * FacSfPas.^-0.3;
    %     Error= [Error, abs(log(FacSfPas))];
end

ErrorT= sqrt(mean(Error.^2));
disp(['Strain LsAct FacSfPasM Error*1e3: ',...
    num2str(round(1000*[log([FacStrain,FacLsAct,FacSfPasM]),ErrorT]),'%+5.3d') ]);
Sheet.Sarc= Sarc;

if Split==1; %if sheet has been split in patches
    VWall=sum(Sheet.VWall);
    AmRef=sum(Sheet.AmRef);
    SheetMaster.Sarc=Sheet;
    SheetMaster.VWall= VWall;
    SheetMaster.AmRef= AmRef;
    Sheet=SheetMaster;
end
return
$#$SheetMech.m#$#function Sheet= SheetMech(Sheet)
% function Sheet= SheetMech(Sheet);
% mechanics of a patch of curved thick-walled muscular wall
% matrix proof

% global Par
nSarc= Sheet.nSarc;

if nSarc>1
    Sheet= MultiPatch(Sheet);
else
    Sarc= Sheet.Sarc;
    Sarc.Am   = Sheet.Am - Sheet.AmDead; %midwall area of myo-wall
    Sarc.Cm   = Sheet.Cm   ; %curvature=1/r midwall
%     nt=size(Sarc.Am,1);
    Sarc.VWall= Sheet.VWall; %wall volume
    Sarc.AmRef= Sheet.AmRef; %wall area in reference state
%     Col1      = ones(nt,1);

    Sarc=PatchMech(Sarc);
    
    Sheet.Sarc   = Sarc;
    Sheet.T      = Sarc.T;
    Sheet.pTrans = Sarc.pTrans;
    Sheet.DTDAm  = Sarc.DTDAm;
end

return
%=====================================================================
%=====================Auxilary functions==============================

function Sarc =PatchMech(Sarc)
% Patch data are stored in structure Sarc
% [nt,ns]= number of [time points, patches]
% INPUT: midwall area: Am(nt,ns), midwall curvature:Cm(nt,ns),
% patch wall volume: VWall(ns), reference midwall area: AmRef(ns)
% Output: [wall tension, transmural pressure, wall area stiffness]=
% [T,pTrans,DTDAm](nt,ns)
    Am   = Sarc.Am;
    Cm   = Sarc.Cm;
    VWall= Sarc.VWall;
    AmRef= Sarc.AmRef;
    nt= size(Am,1);
%     [nt,ns]=size(Am);
    
    % dimensionless z for wall thickness to cavity radius
    z   = 1.5*repmat(VWall,[nt,1]).*(Cm./Am); z2=z.^2; z4=z2.^2;
    % for thick-walled sphere: z=VWall/2Vm

    % TDSf= 0.5*VWall*(1+z2/3+z4/5+....)./Am;
    TDSf= ( 0.5*(1+0.27*z2)./Am ) .* repmat(VWall,[nt,1]); % best work balance TdA/SfdEf
    % Polynomial approximate of ratio wall tension/fiber stress.

    % Sheet fiber strain
    Sarc.Ef= 0.5*log(Am./repmat(AmRef,[nt,1])) -z2/12 -0.019*z4;
    Sarc   = SarcMech(Sarc);
    Sf     = Sarc.Sf; % stress

    % Output variables of SarcMech
    Sarc.T      = TDSf .* Sf; % wall tension
    Sarc.pTrans = 2 * Sarc.T .* Cm; % transmural pressure
    Sarc.DTDAm  = 0.5 * TDSf .* Sarc.DSfDEf ./ Am; % sheet stiffness
   
return

function Sheet= MultiPatch(Sheet)

CmSh  = Sheet.Cm;  %curvature fu(t)
AmSh  = Sheet.Am - Sheet.AmDead; % area fu(t)
nt    = size(AmSh,1); % number of time points
nSarc = Sheet.nSarc; % number of patches (nSarc)
Sarc  = Sheet.Sarc ; % represents array of patches/sarcomeres
VWall = Sarc.VWall; % wall volume row (nSarc)
AmRef = Sarc.AmRef; % row (nSarc)
Sheet.VWall= sum(VWall,2); % scalar
Lsi   = Sarc.Lsi; % matrix(nt,nSarc)
LsRef = Sarc.LsRef; % row (nSarc)

% filling Patches with first estimate of Am with Ls=Lsi
AmLsi = Lsi.^2 .* repmat(AmRef./LsRef.^2,[nt,1]); %Am for Ls=Lsi
Sarc.Am = AmLsi; %initial estimate
Sarc.Cm = repmat(CmSh,[1,nSarc]); %initial estimate

%==== Patch wall tension
Sarc=PatchMech(Sarc);

% solve areas of Patches on balance of Tension
% Equations: sum(Patch.Am)==(AmSh=Sheet.Am-Sheet.AmDead)
% All Patch.T are equal

niT=1; %number of iterations, a single iteration is already quite good 
for i=1:niT 
    dAdT    = 1./Sarc.DTDAm; % compliance per patch
    DADT    = sum(dAdT,2); % total compliance
    TSh     = sum(Sarc.T .* Sarc.Am,2)./sum(Sarc.Am,2);%+++
    ATSh    = Sarc.Am - (Sarc.T-repmat(TSh,[1,nSarc])) .* dAdT;
    %                                      TSh stress Am per patch
    DAmSh   = AmSh - sum(ATSh,2); % series elastic dAm, column vector
    DTSh    = DAmSh ./ DADT; % Sheet tension
    Sarc.Am = ATSh + repmat(DTSh,[1,nSarc]).*dAdT;
    Sarc    = PatchMech(Sarc); % maybe iterations are needed
end;

Sheet.Sarc  = Sarc; % collection of patches
Sheet.T     = sum(Sarc.T.*Sarc.Am,2)./sum(Sarc.Am,2);
Sheet.pTrans= 2 * Sheet.T .* (Sarc.Cm*VWall') /Sheet.VWall ; % transmural pressure
Sheet.DTDAm = 1./DADT;

return


$#$SplitSheet.m#$#function SplitSheet(SheetName,nSarc)
% function SplitSheet(SheetName,nSarc)
% Splits Sheet in nSarc equally sized Subsheets
% if nSarc<=1, inverse action:
%   then  sheets merge into single average sheet
% Because of getting new state variables,
% >> WriteSVarFiles >> is executed

global Par

Sheet = getfield(Par,{1},SheetName);% get sheet from Par structure
Sheet.nSarc= nSarc;%++++++
Sarc  = Sheet.Sarc;

FldSarc= {'ActivationDelay','Ef','LsRef','Ls0Pas','dLsPas','SfPas',...
    'Lsi0Act','LenSeriesElement','SfAct','vMax','TimeAct','TR',...
    'TD','C','CDot','CRest','Lsi','LsiDot'};
nSarc0=size(Sarc.Ef,2);

if nSarc==nSarc0; %no change
    Par=setfield(Par,{1},SheetName,Sheet);
    return; 
end; %escape for doing nothing

if nSarc>1; % splits one Sheet into n Patches
    %Parent properties
    Sarc.VWall= repmat( Sheet.VWall/nSarc,[1,nSarc]);
    Sarc.AmRef= repmat( Sheet.AmRef/nSarc,[1,nSarc]);
    Sarc.Am   = repmat( Sheet.Am   /nSarc,[1,nSarc]);
    Sarc.Cm   = repmat( Sheet.Cm          ,[1,nSarc]);
    for iField=1:length(FldSarc)
        Sarc.(FldSarc{iField}) = ...
            repmat(Sheet.Sarc.(FldSarc{iField}),[1,nSarc]);
    end
    fn= fieldnames(Sheet.Sarc.Adapt);
    for iField=1:length(fn)
        Sarc.Adapt.(fn{iField}) = ...
            repmat(Sheet.Sarc.Adapt.(fn{iField}),[1,nSarc]);
    end
    Sheet.Sarc= Sarc;
    
else % merge sub-sheets to a single sheet with average properties
%     if ~isfield(Sheet.Sarc,'Sarc'); return; end %if already 1 sheet
    Sarc=Sheet.Sarc; SarcAdapt=Sarc.Adapt;
    Sheet.VWall= sum(Sarc.VWall,2);
    Sheet.AmRef= sum(Sarc.AmRef,2);
    Sheet.Cm   = (Sarc.Cm*Sarc.VWall') ./ sum(Sarc.VWall,2);
    Sheet.Am   = sum(Sarc.Am,2);
    for iField=1:length(FldSarc)
        Sheet.Sarc.(FldSarc{iField}) = sum(Sarc.(FldSarc{iField})...
            * sparse(diag(Sarc.VWall)),2)/Sheet.VWall;
    end
    fn= fieldnames(SarcAdapt);
    for iField=1:length(fn)
        Sheet.Sarc.Adapt.(fn{iField}) = ...
            sum(Sarc.Adapt.(fn{iField})...
            * sparse(diag(Sarc.VWall)),2)/Sheet.VWall;
    end
end

Par=setfield(Par,{1},SheetName,Sheet);

% Initialization of Par.SVar and Par.SVarDot
WriteSVarFiles;
Par.SVar=[];
save Par Par; % Save file and SVar Files for new number of state variables
clear
return

$#$SteadyState.m#$#function SteadyState(ErrY0)

global Par

% read input-output record, take logarithm for relative change
In  = log(Par.Adapt.In );
Out = log(Par.Adapt.Out);
[nx,np]=size(In); % [number of samples, number of parameters]
yRef= Out(end,:);
y0=zeros(1,np);

nxn= ceil(0.5*np);
nMin= max(2,nx-nxn); % number of samples used for prediction
Rgn=(nMin:nx)'; %indices used for prediction
nxn=length(Rgn);
nx1=nxn;

if nxn>0
    X=In(Rgn,:); Y=Out(Rgn,:); U=Out(Rgn-1,:);
    YRef= repmat(yRef,[nxn,1]);
    Fac=10; w0=1;
    while nx1>1 && Fac>1.0
        Rg=(nxn-nx1+1:nxn)';
        X1  = X(Rg,:)-YRef(Rg,:);
        Y1  = Y(Rg,:)-YRef(Rg,:);
        U1  = U(Rg,:)-YRef(Rg,:);
        w= w0*sqrt(mean((Y1(:)-X1(:)).^2));
        Col1= w*ones(nx1,1);
        
        Method=1;
        if Method==1 % no history dependency
            YmX =Y1-X1;
            M1  = [YmX ,Col1];
            N1 = pinv(M1)*Y1;
            y0  =  w*N1(end,:);
        end;
        if Method==2 % history dependency
            YmXU= [Y1-X1,Y1-U1];
            M1  = [YmXU,Col1];
            N1 = pinv(M1)*Y1;
            y0 =  w*N1(end,:);
        end;

        Fac=norm(y0)/(ErrY0*sqrt(np));
        nx1=nx1-1;
    end
%     disp(num2str([nxn,nx1+1]));
%     disp(round(1000*[y0;Y(end,:)-X(end,:)]));
end
% disp(['Number of used samples for SteadyState: ',num2str(nx1)]);
% disp(num2str(y0));
y1= yRef+y0;
       
OutNew=exp(y1); % prediction after exponential

%=== substitution of predicted parameter values
for i=1:length(OutNew);
    eval([Par.Adapt.StrInOut{i},'(end)= OutNew(i);']);
end

return
$#$Timing.m#$#function Timing
% function Timing;
% Theo Arts, Maastricht University, May 26, 2008
% Renders arrays of activation times (Sarc.ActivationDelay) per sarcomere
% Start of simulation: Par.t(end)
% Duration of simulation: Par.General.DtSimulation.
% To be executed at the beginning of a simulation CircAdapt(Par)
% Allows variation of spread of activation and irregular heart beat
%SHOULD BE IMPROVED!!!!

global Par
DtLa   = 0.00;       % dispersion activation time
DtRa   = 0.00;       % dispersion activation time
DtLv   = 0.00;       % dispersion activation time
DtSv   = 0.00;       % dispersion activation time
DtRv   = 0.05;       % dispersion activation time

% Reading timing parameters
G        = Par.General;
tCycleRef= G.tCycleRest ; % Reference tCycle for body size scaling
tCycle   = G.tCycle     ; % current cycle time
TimeFac  = G.TimeFac    ; % scaling of contraction time
TauAv    = G.TauAv      ; % AV-delay, controlled in Adapt0

% TimeAct [s] duration of contraction for Ls==LsStress0Act (s)
ta=0.15*(tCycle/0.85)*TimeFac;
tv=(0.10*tCycleRef +0.40*tCycle)*TimeFac;
Par.La= TimeAct(Par.La, ta );
Par.Ra= TimeAct(Par.Ra, ta );
Par.Lv= TimeAct(Par.Lv, tv );
Par.Sv= TimeAct(Par.Sv, tv );
Par.Rv= TimeAct(Par.Rv, tv );

% Delay times electrical activation
tRa2La= 0.02 * (tCycleRef/0.85) * TimeFac;
tRa2Rv= TauAv; % AV-Delay
tRv2Lv= -0.00;       % pacing delay LBBB, negative: prepacing
tRv2Sv= 0.5*tRv2Lv;  % pacing delay LBBB, negative: prepacing
tRa2Ra= tCycle;      % cycle time
% tRa2Ra= tRa2Ra*(1+0.3*(rand-0.5)); % irregular HR

%TRIAL, CAN BE IMPROVED+++++++++++++++++++++++++++++++
% Time interval of simulation
tStart= Par.t(end);
tEnd  = tStart+tCycle; % assume Ra as main trigger for activation

tRa=tStart; tLa=[]; tLv=[]; tSv=[]; tRv=[];
t=tStart;
while t<tEnd;
    tLa = [tLa; tRa(end) + tRa2La];
    tRv = [tRv; tRa(end) + tRa2Rv];
    tSv = [tSv; tRv(end) + tRv2Sv];
    tLv = [tLv; tRv(end) + tRv2Lv];
    tRa = [tRa; tRa(end) + tRa2Ra];
    t= tRa(end); % start new cycle
end

% sub sheets not implemented yet
Par.Ra= Append2Last(Par.Ra,tRa,tCycle,DtRa);
Par.La= Append2Last(Par.La,tLa,tCycle,DtLa);
Par.Lv= Append2Last(Par.Lv,tLv,tCycle,DtLv);
Par.Sv= Append2Last(Par.Sv,tSv,tCycle,DtSv);
Par.Rv= Append2Last(Par.Rv,tRv,tCycle,DtRv);

return


function Sheet = Append2Last(Sheet,tTrig,tCycle,tDisp)
% Appends set of new trigger times to last used trigger time
% tTrig= successive new trigger times
% tCycle is used to determine default trigger time

nSarc=Sheet.nSarc;
Dt=( (1:nSarc)-0.5*(nSarc+1) )/nSarc * tDisp;
a0=(tTrig(1)-tCycle);
a=[a0;mean(Sheet.Sarc.ActivationDelay,2)];
a0= min( a(end),tTrig(1) );
tTrig1=[a0;tTrig];
nt= size(tTrig1,1);
Sheet.Sarc.ActivationDelay= repmat(tTrig1,[1,nSarc])+repmat(Dt,[nt,1]);
return

function Sheet=TimeAct(Sheet,tAct)
Sheet.Sarc.TimeAct=repmat(tAct,[1,Sheet.nSarc]);
return
$#$TriSeg.m#$#function [Lv,Sv,Rv]=TriSeg(Lv,Sv,Rv)
% function [Lv,Sv,Rv]=TriSeg(Lv,Sv,Rv);
% [Lv,Sv,Rv] represent left, septal and right wall segments
% Lv and Rv contain also cavity hemodynamics
% Sv contains also Left-Right interaction data
%
% input: Lv and Rv volumes, sarcomeres, wall sizes
% output: Segment geometry, wall area and curvature,
%   Sarcomere strain, sarcomere stress, Wall tension, pressures
%   time derivatives of state variables: LsiDot, YmDot, VmDot


Y= Sv.Y; V= Sv.V; % state variable, time dependent
Lv.Ym= Y; Sv.Ym= Y; Rv.Ym= Y; Sv.Vm= V;
% Lv.V, Rv.V, Sv.Vm -> Lv.Vm and Rv.Vm
Lv.Vm= Sv.Vm-max(0,Lv.V)-0.5*(Lv.VWall+Sv.VWall);
Rv.Vm= Sv.Vm+max(0,Rv.V)+0.5*(Sv.VWall+Rv.VWall);
Lv=VYm2ACXm(Lv) ; Sv=VYm2ACXm(Sv) ; Rv=VYm2ACXm(Rv);
Lv=SheetMech(Lv); Sv=SheetMech(Sv); Rv=SheetMech(Rv);

%determine stiffness matrix with numerical differentiation DV, DY
LRef= mean(Y); %averaged over time, scalar
DV= 0.04*LRef.^3; DY=0.02*LRef; % differentials
StrSheet= {'AmRef','VWall','Vm','Ym','DTDAm','Am','AmDead','T'};
LSRv=StructMerge(repmat([Lv,Sv,Rv],[1,3]),StrSheet);
A0            = LSRv.Am;
T0            = LSRv.T;
LSRv.Vm(:,4:6)= LSRv.Vm(:,1:3)+DV;
LSRv.Ym(:,7:9)= LSRv.Ym(:,1:3)+DY;

% structureLSRv:
% LSRv.Sarc(1).Var(9)
% LSRv.Var(9)
LSRv   = VYm2ACXm(LSRv) ; % 3D geometry to Sheet
% Fast linear version of SheetMech:
LSRv.T = T0+(LSRv.Am-A0).*LSRv.DTDAm; % Lineair estimate of Tension only
LSRv   = T2TxTy(LSRv);
%=== Equilibrium of tension at node

Tx_Twd=LSRv.Tx;
Ty_Twd=LSRv.Ty;

% summing Tx and Ty over Lv,Sv and Rv wall
[nt,nx3]=size(Tx_Twd);
Tx_Td= ( reshape( sum( reshape(Tx_Twd',[nx3/3,3*nt]) ),[3,nt] ) )';
Ty_Td= ( reshape( sum( reshape(Ty_Twd',[nx3/3,3*nt]) ),[3,nt] ) )';

Tx0= Tx_Td(:,1);
Ty0= Ty_Td(:,1);
D11= (Tx_Td(:,2)-Tx0); D21= (Ty_Td(:,2)-Ty0);
D12= (Tx_Td(:,3)-Tx0); D22= (Ty_Td(:,3)-Ty0);
% Jacobian matrix and matrix inversion
Det= max(D11.*D22-D12.*D21,0.1*(abs(D11.*D22)+abs(D12.*D21)));
FacV= (-D22.*Tx0+D12.*Ty0)./Det;
FacY= (+D21.*Tx0-D11.*Ty0)./Det;

% Substitute calculated TriSeg geometry
DVm=repmat(FacV*DV,[1,3]);
DYm=repmat(FacY*DY,[1,3]);
LSRv.Vm(:,1:3)= LSRv.Vm(:,1:3)+DVm;
LSRv.Ym(:,1:3)= LSRv.Ym(:,1:3)+DYm;
LSRv= VYm2ACXm(LSRv) ;

% Copy geometry to wall segments
FieldsOut={'Vm','Ym','Am','Cm'};
nField= length(FieldsOut);
for iField=1:nField;
    Field= FieldsOut{iField};
    MTwd= LSRv.(Field);
    Lv.(Field)=MTwd(:,1);
    Sv.(Field)=MTwd(:,2);
    Rv.(Field)=MTwd(:,3);
end
% Get stress, tension and pressures and Sarc.CDot/LsiDot
Lv=SheetMech(Lv); Sv=SheetMech(Sv); Rv=SheetMech(Rv);

% transmural pressures -> cavity pressures
Lv.p= -Lv.pTrans;
Rv.p= +Rv.pTrans;
Sv.VDot= FacV*DV/Sv.Tau;
Sv.YDot= FacY*DY/Sv.Tau;

% Calculate hemodynamics of cavities
Lv=CavityHemodynamics(Lv);
Rv=CavityHemodynamics(Rv);

return
%---- end of main function -----------------------

%==== Auxilary functions ================================

function Seg=VYm2ACXm(Seg)
% input: Vm, Ym,
% output: Am, Cm, Xm

Vm=Seg.Vm; Ym=Seg.Ym;
nt= size(Vm,1);

% Solving 3rd order polynomial
% Mathematica: Solve[x^3 + 3y^2x  - 2V == 0, x]
% Q= (V + Sqrt(V^2 + y^6))^(1/3);  x= Q - y^2/Q;
SignVm= sign(Vm); Vm=abs(Vm);
V     = (3/pi)*Vm;
Q     = (V + sqrt(V.^2 + Ym.^6)).^(1/3);
Xm    = SignVm .* ( Q - Ym.^2 ./ Q );

%calculate midwall area Am and curvature Cm=1/rm
x2    = Xm.^2; y2= Ym.^2;
x2py2 = x2+y2;
Am    = pi*x2py2; % midwall cap area
Cm    = 2*Xm./x2py2; % midwall cap curvature

Seg.Xm = Xm ;
Seg.Am = Am ;
Seg.Cm = Cm ;

return

function Seg=T2TxTy(Seg)

Ym= Seg.Ym;
Xm= Seg.Xm;
Cm= Seg.Cm;

%calculate midwall area Am and curvature Cm=1/rm
x2=Xm.^2;y2=Ym.^2;
x2py2 = x2+y2;

% Sheet mechanics output
T     = Seg.T;

SinA  = Ym.*Cm;
CosA  = (y2-x2)./x2py2;
Ty    = T.*CosA;
Tx    = T.*SinA;

Seg.Tx    = Tx;
Seg.Ty    = Ty;

return

%====================================================

function Cavity= CavityHemodynamics(Cavity)

%rho= 1050;
%Cm   = Cavity.Cm;
VWall= Cavity.VWall        ; % wall volume
V    = max(Cavity.V,0)     ; % cavity volume
Len  = 2*(V+VWall).^(1/3)  ; % estimate of long-axis length LV
A    = (V+0.1*VWall)./Len  ; % crude estimate of cross-section of a (left) ventricle

% Estimate of tube properties for wave transmission and valve connections
Cavity.A    = A               ; % cross-sectional area for valve inflow and outflow pressure
Cavity.Z    = 0               ;

% Initializations
Cavity.pIn   = Cavity.p;
Cavity.VDot  = 0;
Cavity.qRemod= 0;
return

%====================================================

function SFn= StructMerge(SnF,StrField)
% SFn= SnF(1); 
SFn=[];
for ifield= 1:length(StrField);
    SFn.(StrField{ifield})= [SnF.(StrField{ifield})];
end
return

$#$TubeAdapt.m#$#function Tube= TubeAdapt(Tube,AdaptType)
% function Tube= TubeAdapt(Tube,AdaptType);
% AdaptType= {'Diameter', 'WallVolume'} indicates type of adaptation

AdaptDiameter=0; AdaptWallVolume=0;
for i=1:length(AdaptType);
    if strcmp(AdaptType{i},'Diameter')  ; AdaptDiameter  =1; end
    if strcmp(AdaptType{i},'WallVolume'); AdaptWallVolume=1; end
end

% AuxDisplay  = [Tube.p0*1e-3,Tube.q0*1e3,Tube.pMax*1e-3,...
%     Tube.A0*1e+4,Tube.AWall*1e+4];

%=== Sensor signal calculation
qRemod = Tube.qRemod;
qPos   = mean(max(0,qRemod)); qNeg=mean(max(0,-qRemod));
qMean  = abs(mean(qRemod));
qAux   = median([qPos;qNeg;qMean]); % determines size of entering blood vessel
vFlow  = qAux/mean(Tube.A);

pMax      = Tube.pIn + Tube.Z.*Tube.A*Tube.Adapt.vImpact;
WallStress= max(pMax.*(1+3*Tube.A/Tube.AWall));

Fac_vFlow    = Tube.Adapt.vFlowMean  / vFlow;
FacWallStress= Tube.Adapt.WallStress / WallStress;
Facp0        = Tube.p0   / sqrt( mean(Tube.p.^2) );
%---

%=== Carrying out adaptation
if AdaptDiameter;
    a=0.5;
    Tube.A0  = Tube.A0 * Fac_vFlow.^(-a) * Facp0^(-a/(Tube.k/3-1));
    Tube.p0  = Facp0.^a * sqrt( mean(Tube.p.^2) );
end

if AdaptWallVolume
    a=0.5;
    Tube.AWall= Tube.AWall * FacWallStress^(-a);
    Tube.pMax = Tube.pMax  * (max(pMax)/Tube.pMax)^a;
end
%---

% disp('    p0(kPa), qRemod*(L/s), pMax(kPa), A0(cm2), AWall(cm2)');
% disp([AuxDisplay;[Tube.p0*1e-3,Tube.q0*1e3,Tube.pMax*1e-3,...
%     Tube.A0*1e+4,Tube.AWall*1e+4]]);
% disp(['[Fac_vFlow,FacWallStress,Facp0]=',num2str([Fac_vFlow,FacWallStress,Facp0])]);
disp(['vFlow,WallStress,p0: ',...
    num2str(round(1000*log([Fac_vFlow,FacWallStress,Facp0])),'%+5.3d') ]);

return
$#$TubeDynamics.m#$#function Tube= TubeDynamics(Tube)
%function Tube= TubeDynamics(Tube);
%Theo Arts, University of Maastricht, July 30, 2006.
%Elastic Tube hemodynamics, related to the pressure/flow wave (e.g. aorta)
%
%INPUT/OUTPUT i/o
%Tube.
%          k: 8              i
%         p0: 12200          i
%        Len: 0.4001         i
%      AWall: 1.2866e-004    i
%         A0: 5.0000e-004    i
%          V: [852x1 double] i
%          A: [852x1 double] changed
%          p: [852x1 double] changed
%          Z: [852x1 double] changed
%        pIn: [852x1 double] changed
%       VDot: [852x1 double] changed
%     qRemod: [852x1 double] changed

rhob   = 1050;
AWalld3= Tube.AWall/3;
Tube.A = max(0.001*Tube.A0,Tube.V/Tube.Len); %mean cross-section of tube, safe for A0<0
Aux    = ((Tube.A+AWalld3)./(Tube.A0+AWalld3)).^(Tube.k/3-1);
p      = Tube.p0* ( Aux - 0.01*Tube.A0./Tube.A ); %safety for collapse
Tube.p = p;
Tube.Z = sqrt( rhob*(Tube.k-3) * max(1.0,p)/3) ./ (Tube.A+Tube.AWall/3);
% Avoids (too) high Z for low pressure

%=== Initializations for CircSVarDot
Tube.pIn   = p;
z0=zeros(size(p));
Tube.VDot  = z0; %inflow
Tube.qRemod= z0; %through flow for diameter adaptation
$#$WorkBalance.m#$#function WorkBalance;
% function WorkBalance;
% Comparisons of
% Work as generated by pumpung of two cavities Lv and Rv
% Work as generated by tension and area of the sheets L, S and R
% Work as generated by stress and strain in the sarcomeres

global Par
Dt=Par.General.Dt;

FDot= @(a) conv2([a(end);a;a(1)],[+0.5;0;-0.5]/Dt,'valid');
PHem  = @(a) a.p.*FDot(a.V);
PSheet= @(a) a.T.*FDot(a.Am);
PSarc = @(a) a.Sarc.Sf.*FDot(a.Sarc.Ef)*a.VWall;

PHemL= PHem(Par.Lv);
PHemR= PHem(Par.Rv);
PHemTot= PHemL+PHemR;
PHemLa = PHem(Par.La);
PHemRa = PHem(Par.Ra);

PSheetL=PSheet(Par.Lv);
PSheetS=PSheet(Par.Sv);
PSheetR=PSheet(Par.Rv);
PSheetTot= PSheetL+PSheetS+PSheetR;
PSheetLa=PSheet(Par.La);
PSheetRa=PSheet(Par.Ra);

PSarcL=PSarc(Par.Lv);
PSarcS=PSarc(Par.Sv);
PSarcR=PSarc(Par.Rv);
PSarcTot= PSarcL+PSarcS+PSarcR;
PSarcLa=PSarc(Par.La);
PSarcRa=PSarc(Par.Ra);

figure(2); plot([PHemTot,PSheetTot,PSarcTot])
figure(3); plot([PSheetL,PSheetS,PSheetR,PSarcL,PSarcS,PSarcR])
figure(4); plot([PHemLa,PHemRa,PSarcLa,PSarcRa]);
disp(['Sum pDV,TdA,SfDEf,Diff: ',num2str(sum([PHemTot,...
    PSheetTot,PSarcTot,PSheetTot-PSarcTot]))]);
return$#$WriteSVarFiles.m#$#function WriteSVarFiles
% function WriteSVarFiles;
% To be applied on structure 'global Par'
% Should be executed with change of number or names of state variables
% Writes script files SVar2Par.m, Par2SVarDot.m and Par2SVar.m
% Adds Par.Scale to Par-structure for scaling of state variables in ODE
% Clears Par.SVar
% StrDot is a cell-list of strings, showing the state variables-Dot
% String part '~Dot' has been used as identification label for SVar's

%==============================================================
% Write and save program scripts for reading/writing State Variables
%==============================================================
global Par;
G= Par.General;

% Find field strings in structure Par containing 'Dot'
StrDot= FindDot(Par); n= length(StrDot); % find SVarDot-variables

%==== Make String arrays of SVar and SVarDot
StrSVar= {}; StrSVarDot= {}; StrScale= {};
for i= 1:n
    SDot= StrDot{i}; % string containing xxxDot
    SvDot= strrep(SDot,'Dot(','Dot(:,'); % String XXXDot, represents SVarDot
    Sv= strrep(SvDot,'Dot',''); % String with Dot removed: State Variable
    SScale= Sv(end-2); % Letter used for scaling in ODE
    nr=str2num(Sv(end-1:end)); % number of SVar's in array, may be >1
    StrSVar   = [StrSVar   ;{Sv   }]; % state variables SVar
    StrSVarDot= [StrSVarDot;{SvDot}]; % SVarDot's
    StrScale  = [StrScale  ;{repmat([SScale,','],[1,nr])}]; % letter
    % last letter -> type of SVar
end

%=== Scaling of state variables to facilitate numerical solution
% characteristic letters become scaling factor
V= 10^round(log10(0.1*G.tCycle*G.qRest)); % scaling factors of volume,
i= 1;                                     % scaling of sarcomere length
q= 10^round(log10(G.qRest));              % scaling of flow
C= 1;                                     % scaling of contractility factor
t= 1;                                     % scaling of time
Y= 10^round(log10(G.tCycle*G.qRest)/3);   % scaling of length

eval(['Par.Scale= [', [StrScale{:}],']'';']);
%column vector for scaling of State Variables SVar stored in Par.Scale

% Writing of script files for extracting state variables
%=== Creating SVar2Par.m
% ... Par.ValveLVen(1).q= Par.Scale(2)*Par.SVar(:,2); ...
fid = fopen('SVar2Par.m','w');
fprintf(fid,['function SVar2Par','\n']);
fprintf(fid,['global Par','\n']);
j=1; % counter for state variables
for i= 1:length(StrSVar);
    StrV= StrSVar{i}(1:end-2);
    nr= str2num(StrSVar{i}(end-1:end));
    if nr==1
        strnr1=[ '(:,' , num2str(j) , ')' ];
        strnr2=[ '('   , num2str(j) , ')' ];
    else
        strnr1=[ '(:,' , num2str(j) , ':' , num2str(j+nr-1) , ')' ];
        strnr2=[ '('   , num2str(j) , ')' ];
    end
    Str= ['Par.',StrV,'= Par.Scale' , strnr2, '*Par.SVar' ,strnr1,';'];
    fprintf(fid,[Str,'\n']);
    j=j+nr;
end
fclose(fid);

%=== Creating Par2SVarDot.m
% ... Par.SVarDot(:,2)= Par.ValveLVen(1).qDot/Par.Scale(2); ...
fid = fopen('Par2SVarDot.m','w');
fprintf(fid,['function Par2SVarDot','\n']);
fprintf(fid,['global Par','\n']);
j=1; % counter for state variables
for i= 1:length(StrSVar);
    StrV= StrSVarDot{i}(1:end-2);
    nr= str2num(StrSVarDot{i}(end-1:end));
    if nr==1
        strnr1=[ '(:,' , num2str(j) , ')' ];
        strnr2=[ '('   , num2str(j) , ')' ];
    else
        strnr1=[ '(:,' , num2str(j) , ':' , num2str(j+nr-1) , ')' ];
        strnr2=[ '('   , num2str(j) , ')' ];
    end
    Str=['Par.SVarDot',strnr1,'= Par.',StrV,'/Par.Scale',strnr2,';'];
    fprintf(fid,[Str,'\n']);
    j=j+nr;
end
fprintf(fid,['return','\n']);
fclose(fid);

%=== Creating Par2SVar.m
% ... Par.SVar(:,2)= Par.ValveLVen(1).q/Par.Scale(2); ...
fid = fopen('Par2SVar.m','w');
fprintf(fid,['function Par2SVar','\n']);
fprintf(fid,['global Par','\n']);
j=1;
for i= 1:length(StrSVar);
    StrV= StrSVar{i}(1:end-2);
    nr= str2num(StrSVar{i}(end-1:end));
    if nr==1
        strnr1=[ '(:,' , num2str(j) , ')' ];
        strnr2=[ '('   , num2str(j) , ')' ];
    else
        strnr1=[ '(:,' , num2str(j) , ':' , num2str(j+nr-1) , ')' ];
        strnr2=[ '('   , num2str(j) , ')' ];
    end
    Str=['Par.SVar',strnr1,'= Par.',StrV,'/Par.Scale',strnr2,';'];
    fprintf(fid,[Str,'\n']);
    j=j+nr;
end
fprintf(fid,['return','\n']);
fclose(fid);

% Clear state variables
Par.SVar=[]; Par.SVarDot=[];
%----- end script for program file writing
return


% ============== Auxiliary functions ================

function Str= FindDot(Struct);
% Returns array of strings pointing to State VariablesDot in tree structure
global Str j;
Str= {}; j= 0;
FindStr(Struct);
disp(['Number of state variables: ',num2str(j)]);
% disp(Str'); % display state variables
return

%= used recursively inside FindDot
function StrTot= FindStr(Struct,varargin);
% function StrTot= FindStr(Struct,varargin);
% Finds Field names with 'Dot' in a tree structure
% Algorithm based on function MapStructure(Struct)
% Nested search in structure tree
% The varargin facility is needed for nesting in this procedure

%INPUT
% Struct= stucture to map
% varargin{1}= nr, current branch number
% varargin{2}= depth, depth in structure tree
% varargin{3}= string array of output
%OUTPUT
% cell array of strings, containing output to print
%Theo Arts, May 25, 2008
%==== initialization of Root of structure

global Str j;

if nargin<4; % initialization of Root of structure
    nr= 1; depth= 0; StrTot= {};
else
    nr= varargin{1}; depth= varargin{2}; StrTot= varargin{3};
end

if ~isstruct(Struct); return; end; % Escape if not a structure
Fn1= fieldnames(Struct);
n1 = length(Fn1);

for i1= 1:n1, %search fields
    Twig= getfield(Struct,{1},Fn1{i1}); % Twig structure, suited as root
    % Equivalent with Twig= Struct(1)."Fn1{i1}"
    if isstruct(Twig);
        Len= length(Twig); % Array length of Twig
    else
        Len= min(1,length(Twig));
    end
    %   if (~ischar(Twig));
    StrTot{depth+1}= Fn1{i1};
    for i2= 1:Len; % for all array elements of Twig
        StrTot{depth+1}= [Fn1{i1},'(',num2str(i2),').'];
        if strfind(Fn1{i1},'Dot') & length(strfind(Fn1{i1},'SVarDot'))== 0;
            % exclude Par.SVarDot from search
            nDot=size(Struct.(Fn1{i1}),2); %number of SVar in array
            S1= [StrTot{1:depth+1}];
            S= [S1(1:end-4),num2str(nDot,'%02d')]; % storing nDot in string
            Str= [Str;{S}]; j= j+nDot; % cumulation of state variables
%              disp(S);
        end
        if isstruct(Twig(i2))
            StrTot= FindStr(Twig(i2),i2,depth+1,StrTot);
        end
    end
end
return

$#$
