# Supplementary material for: Control of Whole Heart Geometry by Intramyocardial Mechano-Feedback: A Model Study
Source: PLoS Comput Biol. 2012 Feb 9;8(2):e1002369. doi: 10.1371/journal.pcbi.1002369 (PMC3276542; doi:10.1371/journal.pcbi.1002369)
Supplement: Text S3 — UnpackCircAdapt.txt is a text file, to be converted to a MATLAB m-file by changing the ‘.txt’ ending part to an ‘.m’ ending part. The file is needed to unpack all program files of the CircAdapt model from the file CircAdapt.txt. The unpacking procedure is described in more detail in the CircAdapt manual. (TXT) [file pcbi.1002369.s003.txt]

function UnpackCircAdapt
NewFolder='CircAdapt';
fid=fopen('CircAdapt.txt','r');
Text=fscanf(fid,'%c');
fclose(fid);
%delimiter finding
i1=findstr(Text,'$#$');
i2=findstr(Text,'#$#');

mkdir(NewFolder);

nF=length(i1)-1; %number of files
for i=1:nF
    Name= Text(i1(i)+3:i2(i)-1);
    c=Text(i2(i)+3:i1(i+1)-1);
    fid = fopen([NewFolder,'\',Name],'w');
    fwrite(fid,c);
    fclose(fid);
end
end
